# Supplementary material for: Genes expression profiles in vascular cambium of Eucalyptus urophylla × Eucalyptus grandis at different ages
Source: BMC Plant Biol. 2023 Oct 18;23:500. doi: 10.1186/s12870-023-04500-8 (PMC10583469; doi:10.1186/s12870-023-04500-8)
Supplement: Supplementary file 2 — Additional file 2: Table S1. Sequencing data evaluation statistical table; Table S2. Candidate alternative splicing (AS) events prediction; Table S3. The annotation results of lncRNAs and lncRNA-targeted transcripts prediction; Table S4. lncRNA and the target transcripts associated with lignin, hemicellulose and cellulose biosynthesis; Table S5. The prediction of transcription factors; Table S6. KEGG pathway enrichment analysis of all transcripts; Table S7. The annotation information of the transcripts involved in the pathway of ko00940; Table S8. GO enrichment analysis of all DEGs; Table S9. KEGG pathway enrichment analysis of all DEGs; Table S10. Details information of the tree samples; Table S11. Details of the primers for the 18 candidate genes. [file 12870_2023_4500_MOESM2_ESM.xlsx]

## Sheet: Table S1
Table S1. Sequencing data evaluation statistical table
Samples	Read Number	Base Number	GC Content(%)	≥Q30(%)
UG3Y1	22783686	6809903332	51.73	94.05
UG3Y2	22581825	6751090004	51.74	92.51
UG3Y3	26106555	7808455956	51.21	93.52
UG6Y1	22595573	6755316740	51.65	94.05
UG6Y2	22507989	6730196216	51.6	94.04
UG6Y3	20794634	6207694770	51.63	94.38
UG9Y1	22631981	6771873356	51.8	94.32
UG9Y2	21455956	6418733082	52.03	94.18
UG9Y3	23390005	6997008196	51.73	93.68
UG11Y1	22974154	6874357064	52.2	93.66
UG11Y2	22753828	6800934910	51.71	93.56
UG11Y3	25963227	7763476582	51.83	94.52
Note: Read Number represent the total number of pair-end reads in Clean Data; Base Number represent the total base number of clean data; GC content represent the percentage of G and C bases in the total bases of clean data; %≥Q30 represent the percentage of bases with a mass value greater than or equal to 30.

## Sheet: Table S2
Table S2. Candidate alternative splicing (AS) events prediction
QueryName	SubjectName	QhspStart1	QhspEnd1	QhspStart2	QhspEnd2	ShspStart1	ShspEnd1	ShspStart2	ShspEnd2
transcript_102794	gnl|BL_ORD_ID|16037 transcript_48191	1	1116	1117	1787	205	1320	1420	2089
transcript_114004	gnl|BL_ORD_ID|31828 transcript_75368	168	2219	1	170	362	2414	8	177
transcript_114004	gnl|BL_ORD_ID|51616 transcript_110634	168	2216	11	170	322	2371	25	184
transcript_52454	gnl|BL_ORD_ID|18755 transcript_4891	527	1660	7	526	2089	3222	31	554
transcript_86652	gnl|BL_ORD_ID|18755 transcript_4891	10	2689	2688	3177	2	2681	2783	3272
transcript_94283	gnl|BL_ORD_ID|31828 transcript_75368	1	1783	1780	2136	8	1790	2060	2416
transcript_97628	gnl|BL_ORD_ID|27607 transcript_68694	136	1442	1	140	416	1721	65	210
transcript_97628	gnl|BL_ORD_ID|3629 transcript_23816	138	1442	1	140	437	1739	90	229
transcript_97628	gnl|BL_ORD_ID|4178 transcript_25098	138	1442	1	140	453	1753	106	245
transcript_4891	gnl|BL_ORD_ID|46736 transcript_101571	12	2315	2314	3280	2	2307	2600	3566
transcript_105774	gnl|BL_ORD_ID|13459 transcript_43503	132	2350	1	137	634	2852	2	139
transcript_105774	gnl|BL_ORD_ID|26350 transcript_66366	132	2359	1	137	790	3017	2	139
transcript_105774	gnl|BL_ORD_ID|41584 transcript_8334	132	2359	1	137	586	2813	1	140
transcript_105774	gnl|BL_ORD_ID|46324 transcript_100853	132	2350	1	137	657	2874	118	255
transcript_105774	gnl|BL_ORD_ID|52477 transcript_8424	132	2358	1	137	759	2985	83	220
transcript_105774	gnl|BL_ORD_ID|52755 transcript_9168	132	2358	1	137	661	2887	78	215
transcript_105774	gnl|BL_ORD_ID|57021 transcript_10973	132	2359	1	137	653	2877	70	207
transcript_112872	gnl|BL_ORD_ID|37238 transcript_85352	276	2202	60	280	983	2910	2	222
transcript_116807	gnl|BL_ORD_ID|59580 transcript_92769	137	2059	1	141	2000	3923	1755	1895
transcript_118226	gnl|BL_ORD_ID|54323 transcript_114474	1	1804	1804	2666	672	2471	2758	3620
transcript_1848	gnl|BL_ORD_ID|22079 transcript_58401	193	2250	2247	3963	73	2127	2300	4016
transcript_18656	gnl|BL_ORD_ID|28105 transcript_69607	1	1830	1828	2197	1	1832	1946	2315
transcript_18656	gnl|BL_ORD_ID|43599 transcript_95858	10	1830	1828	2198	14	1835	1949	2319
transcript_1886	gnl|BL_ORD_ID|59440 transcript_72617	21	2993	2991	3893	2	2979	3172	4074
transcript_21075	gnl|BL_ORD_ID|56845 transcript_10500	1	1663	1661	2067	154	1815	2324	2727
transcript_21657	gnl|BL_ORD_ID|1690 transcript_19026	1	1732	1730	2008	1	1736	1915	2193
transcript_23616	gnl|BL_ORD_ID|48284 transcript_104415	1	1250	1246	1890	1	1273	1437	2072
transcript_31191	gnl|BL_ORD_ID|16904 transcript_49771	271	1184	5	271	1439	2352	1	267
transcript_3575	gnl|BL_ORD_ID|30525 transcript_72902	1548	3406	1	1550	1839	3697	1	1550
transcript_40679	gnl|BL_ORD_ID|8521 transcript_2410	1	2339	2338	2520	1199	3537	3642	3824
transcript_40679	gnl|BL_ORD_ID|8669 transcript_2803	1	2339	2338	2566	1059	3397	3502	3729
transcript_42195	gnl|BL_ORD_ID|39707 transcript_89936	113	1975	1973	2491	272	2133	2418	2935
transcript_42195	gnl|BL_ORD_ID|44587 transcript_97642	113	1975	1973	2491	113	1974	2259	2776
transcript_44715	gnl|BL_ORD_ID|1891 transcript_19565	11	1713	1711	1966	1	1703	1879	2134
transcript_49783	gnl|BL_ORD_ID|1737 transcript_19136	214	1981	45	215	409	2176	2	172
transcript_50432	gnl|BL_ORD_ID|25059 transcript_64039	228	2762	106	231	287	2821	33	158
transcript_53799	gnl|BL_ORD_ID|12408 transcript_41582	1	1723	1721	3364	656	2381	2503	4147
transcript_53799	gnl|BL_ORD_ID|25670 transcript_65165	1	1723	1721	3364	454	2198	2320	3964
transcript_53799	gnl|BL_ORD_ID|38185 transcript_87097	1	1723	1721	3359	329	2076	2198	3838
transcript_53799	gnl|BL_ORD_ID|46810 transcript_101708	1	1723	1721	3364	325	2050	2172	3816
transcript_53799	gnl|BL_ORD_ID|47116 transcript_102232	1	1723	1721	3359	283	2031	2153	3791
transcript_53799	gnl|BL_ORD_ID|8338 transcript_1977	1	1723	1721	3364	327	2049	2171	3814
transcript_53905	gnl|BL_ORD_ID|57025 transcript_10985	1	1599	1599	2301	1	1595	1981	2684
transcript_5678	gnl|BL_ORD_ID|18506 transcript_4274	1457	3214	1	1457	1601	3357	1	1457
transcript_60503	gnl|BL_ORD_ID|12408 transcript_41582	1	3424	3423	3695	331	3757	3874	4147
transcript_60503	gnl|BL_ORD_ID|38185 transcript_87097	1	3424	3423	3690	4	3453	3570	3838
transcript_60503	gnl|BL_ORD_ID|46810 transcript_101708	2	3424	3423	3750	3	3426	3543	3871
transcript_60503	gnl|BL_ORD_ID|8338 transcript_1977	13	3424	3423	3750	12	3425	3542	3869
transcript_61584	gnl|BL_ORD_ID|8864 transcript_3306	1	1920	1918	2545	1	1919	2811	3439
transcript_63045	gnl|BL_ORD_ID|19013 transcript_52625	1	1548	1548	2921	97	1645	3459	4804
transcript_67623	gnl|BL_ORD_ID|8606 transcript_2627	2	2257	2256	3501	37	2304	2482	3739
transcript_68481	gnl|BL_ORD_ID|19008 transcript_52612	1	2167	2168	3699	41	2184	2302	3832
transcript_68481	gnl|BL_ORD_ID|8224 transcript_1727	1	2167	2168	3699	195	2362	2480	4011
transcript_68481	gnl|BL_ORD_ID|8272 transcript_1834	1	2167	2168	3699	78	2229	2347	3878
transcript_70243	gnl|BL_ORD_ID|41646 transcript_92264	297	3021	2	297	2440	5154	1736	2031
transcript_70243	gnl|BL_ORD_ID|41775 transcript_92508	297	3102	2	297	1142	3945	688	982
transcript_70243	gnl|BL_ORD_ID|45030 transcript_98457	298	3071	2	297	871	3645	163	458
transcript_74040	gnl|BL_ORD_ID|41190 transcript_7323	1	1525	1521	2084	1	1525	2200	2763
transcript_75220	gnl|BL_ORD_ID|12626 transcript_41967	101	2770	1	106	1054	3723	145	249
transcript_75220	gnl|BL_ORD_ID|41080 transcript_7061	101	2770	1	106	378	3047	127	231
transcript_76269	gnl|BL_ORD_ID|47416 transcript_102792	351	1165	5	353	809	1610	2	348
transcript_76397	gnl|BL_ORD_ID|23789 transcript_61648	2	3263	3259	3436	109	3397	3502	3679
transcript_76397	gnl|BL_ORD_ID|8260 transcript_1798	2	3263	3259	3436	292	3558	3663	3840
transcript_77878	gnl|BL_ORD_ID|14198 transcript_44824	1	2564	2562	3464	106	2670	2797	3700
transcript_78242	gnl|BL_ORD_ID|23789 transcript_61648	1	2942	2938	3267	232	3200	3352	3681
transcript_78242	gnl|BL_ORD_ID|8260 transcript_1798	1	2942	2938	3267	414	3361	3513	3842
transcript_84406	gnl|BL_ORD_ID|30093 transcript_6547	272	2987	1	273	395	3110	1	273
transcript_87663	gnl|BL_ORD_ID|31140 transcript_74060	246	2903	2	246	565	3223	157	401
transcript_94304	gnl|BL_ORD_ID|5382 transcript_27714	424	1334	60	429	482	1389	1	370
transcript_95087	gnl|BL_ORD_ID|28618 transcript_70540	1	1879	1874	2534	1	1876	2038	2693
transcript_96333	gnl|BL_ORD_ID|716 transcript_1483	1578	3675	1	1583	2015	4112	1	1582
transcript_96333	gnl|BL_ORD_ID|750 transcript_1565	1578	3675	1	1583	1923	4020	1	1577
transcript_96650	gnl|BL_ORD_ID|1690 transcript_19026	1	1277	1275	1698	1	1279	1744	2167
transcript_98094	gnl|BL_ORD_ID|22370 transcript_58970	2	2850	2849	3412	2	2810	5684	6251
transcript_100004	gnl|BL_ORD_ID|1161 transcript_17675	191	2118	1	192	327	2254	4	195
transcript_100004	gnl|BL_ORD_ID|892 transcript_17002	191	2118	1	192	324	2251	1	192
transcript_100029	gnl|BL_ORD_ID|51120 transcript_109729	1	1806	1806	2319	41	1851	1991	2504
transcript_10003	gnl|BL_ORD_ID|29983 transcript_6262	1116	2736	1	1116	1500	3124	39	1154
transcript_100054	gnl|BL_ORD_ID|48967 transcript_105733	149	1707	14	152	512	2069	2	140
transcript_100058	gnl|BL_ORD_ID|43073 transcript_94888	1	1408	1405	2010	1	1413	2515	3118
transcript_100065	gnl|BL_ORD_ID|49001 transcript_105793	1	2724	2721	3988	4	2726	2855	4118
transcript_10011	gnl|BL_ORD_ID|18385 transcript_3997	2	2247	2245	2720	67	2313	2966	3442
transcript_100173	gnl|BL_ORD_ID|46104 transcript_100466	2	5385	5386	5673	12	5377	5514	5798
transcript_10025	gnl|BL_ORD_ID|30130 transcript_6644	1	1411	1409	2735	1	1412	1770	3096
transcript_10025	gnl|BL_ORD_ID|40999 transcript_6869	1	1411	1409	2679	1	1412	1770	3040
transcript_10025	gnl|BL_ORD_ID|41436 transcript_7928	1	1411	1409	2744	1	1412	1551	2886
transcript_100268	gnl|BL_ORD_ID|22099 transcript_58438	1	1563	1562	2278	24	1577	2197	2916
transcript_100279	gnl|BL_ORD_ID|7251 transcript_31616	139	999	1	141	387	1247	2	142
transcript_100286	gnl|BL_ORD_ID|40288 transcript_91018	227	2311	1	229	630	2713	181	409
transcript_10030	gnl|BL_ORD_ID|49636 transcript_107008	1	1551	1550	2721	1	1534	1741	2906
transcript_100427	gnl|BL_ORD_ID|27362 transcript_68246	108	1904	1902	2655	2	1797	2292	3045
transcript_100433	gnl|BL_ORD_ID|52465 transcript_8405	226	2218	23	228	866	2858	2	207
transcript_100443	gnl|BL_ORD_ID|1968 transcript_19774	435	1146	6	439	906	1617	2	435
transcript_100443	gnl|BL_ORD_ID|37835 transcript_86478	435	1146	6	439	907	1618	2	436
transcript_10050	gnl|BL_ORD_ID|52903 transcript_9608	287	2647	7	287	436	2804	2	282
transcript_100503	gnl|BL_ORD_ID|28201 transcript_69804	1	1061	1059	1506	1	1061	1210	1657
transcript_100511	gnl|BL_ORD_ID|18623 transcript_4576	12	1494	1493	2099	18	1497	1734	2340
transcript_100511	gnl|BL_ORD_ID|58218 transcript_14209	1	1494	1493	2194	1	1491	1728	2429
transcript_100542	gnl|BL_ORD_ID|41117 transcript_7152	293	2745	4	293	548	3027	9	298
transcript_100542	gnl|BL_ORD_ID|41140 transcript_7218	293	2745	4	293	515	2994	3	265
transcript_100542	gnl|BL_ORD_ID|44598 transcript_97659	293	2745	74	293	448	2907	1	198
transcript_100544	gnl|BL_ORD_ID|15024 transcript_46367	1	1624	1624	2030	8	1632	1736	2141
transcript_100544	gnl|BL_ORD_ID|57405 transcript_11971	1	1624	1624	2030	14	1641	1745	2157
transcript_100559	gnl|BL_ORD_ID|48461 transcript_104775	1	1484	1480	1904	1	1485	2129	2552
transcript_100581	gnl|BL_ORD_ID|21653 transcript_57617	1	4109	4110	4597	1	4115	4513	5001
transcript_100765	gnl|BL_ORD_ID|17050 transcript_50046	396	2390	66	398	559	2549	100	432
transcript_100792	gnl|BL_ORD_ID|14855 transcript_46059	1	1967	1964	2439	11	1977	2343	2818
transcript_100811	gnl|BL_ORD_ID|30770 transcript_73400	1	1205	1204	2314	1	1205	1320	2437
transcript_10082	gnl|BL_ORD_ID|50569 transcript_108724	236	2751	2	236	1432	3949	133	366
transcript_100856	gnl|BL_ORD_ID|18950 transcript_52499	2570	6096	2	2575	2827	6359	25	2615
transcript_100856	gnl|BL_ORD_ID|35764 transcript_82640	2570	6043	2	2575	2997	6476	195	2785
transcript_100888	gnl|BL_ORD_ID|34795 transcript_80825	310	3777	2	311	1067	4528	626	934
transcript_100898	gnl|BL_ORD_ID|28899 transcript_71067	1	1313	1311	2293	2	1314	1551	2533
transcript_101000	gnl|BL_ORD_ID|12364 transcript_41512	2	3834	3830	4599	4	3835	4062	4826
transcript_101000	gnl|BL_ORD_ID|238 transcript_460	2	3834	3830	4599	4	3822	4049	4839
transcript_101006	gnl|BL_ORD_ID|8787 transcript_3114	1	3337	3334	3434	28	3364	3483	3583
transcript_10105	gnl|BL_ORD_ID|19864 transcript_54275	296	2693	58	298	374	2765	1	239
transcript_101053	gnl|BL_ORD_ID|46714 transcript_101535	2	3599	3599	4020	1	3598	3845	4266
transcript_101070	gnl|BL_ORD_ID|42021 transcript_92966	262	2836	2	264	449	3023	4	266
transcript_101110	gnl|BL_ORD_ID|28369 transcript_70113	507	2542	68	510	578	2603	2	456
transcript_101122	gnl|BL_ORD_ID|11917 transcript_40692	10	2722	2722	3010	1	2738	3230	3518
transcript_101221	gnl|BL_ORD_ID|14503 transcript_45407	1	1158	1154	2182	6	1162	1614	2642
transcript_101221	gnl|BL_ORD_ID|16660 transcript_49318	1	1158	1154	2182	3	1158	1659	2686
transcript_101221	gnl|BL_ORD_ID|41554 transcript_8252	1	1158	1154	2182	2	1161	1704	2732
transcript_101221	gnl|BL_ORD_ID|51278 transcript_110040	1	1158	1154	2182	3	1164	1615	2638
transcript_101221	gnl|BL_ORD_ID|52462 transcript_8392	1	1158	1154	2182	10	1164	1707	2735
transcript_101244	gnl|BL_ORD_ID|41162 transcript_7265	1	1578	1579	2765	50	1635	1735	2920
transcript_101252	gnl|BL_ORD_ID|14374 transcript_45169	1	1797	1796	2194	1	1797	2027	2425
transcript_101274	gnl|BL_ORD_ID|49619 transcript_106970	225	2261	7	227	427	2465	2	223
transcript_101274	gnl|BL_ORD_ID|57286 transcript_11662	225	2261	8	227	591	2629	167	387
transcript_101274	gnl|BL_ORD_ID|57339 transcript_11803	225	2226	8	227	640	2643	216	436
transcript_101402	gnl|BL_ORD_ID|38639 transcript_87962	1	2889	2888	3407	2	2890	3634	4153
transcript_101402	gnl|BL_ORD_ID|51412 transcript_110284	1	2892	2888	3298	1	2887	3054	3464
transcript_101410	gnl|BL_ORD_ID|6534 transcript_30141	306	1297	57	308	381	1372	2	253
transcript_101418	gnl|BL_ORD_ID|21533 transcript_57413	146	1249	9	143	3112	4213	415	549
transcript_101426	gnl|BL_ORD_ID|23722 transcript_61515	2	2545	2545	4111	42	2589	2778	4337
transcript_10150	gnl|BL_ORD_ID|54241 transcript_114327	1	2026	2024	2741	1	2029	2142	2860
transcript_101598	gnl|BL_ORD_ID|15883 transcript_47908	1	1474	1473	2209	967	2435	2553	3291
transcript_101598	gnl|BL_ORD_ID|34735 transcript_80705	1	1474	1473	2209	1437	2910	3062	3798
transcript_101598	gnl|BL_ORD_ID|36620 transcript_84234	1	1474	1473	2209	1209	2682	2800	3562
transcript_101598	gnl|BL_ORD_ID|8526 transcript_2420	1	1474	1473	2209	1450	2923	3041	3777
transcript_101610	gnl|BL_ORD_ID|53232 transcript_112468	1732	3700	1	1735	2024	3994	1	1736
transcript_101630	gnl|BL_ORD_ID|26816 transcript_67229	1	1747	1746	2983	5	1751	1935	3174
transcript_101715	gnl|BL_ORD_ID|32410 transcript_76493	9	833	834	1613	2	832	1629	2414
transcript_101716	gnl|BL_ORD_ID|57186 transcript_11398	176	2338	1	178	493	2657	3	183
transcript_10173	gnl|BL_ORD_ID|41388 transcript_7783	202	2760	2	201	390	2946	61	260
transcript_10180	gnl|BL_ORD_ID|41400 transcript_7818	244	2710	2	244	450	2916	24	266
transcript_101813	gnl|BL_ORD_ID|14466 transcript_45341	1	1491	1490	1978	103	1602	1833	2325
transcript_10183	gnl|BL_ORD_ID|37566 transcript_85971	15	2000	1999	2738	4	1989	2371	3110
transcript_101851	gnl|BL_ORD_ID|49943 transcript_107564	2	2172	2169	2596	794	2965	3475	3902
transcript_101876	gnl|BL_ORD_ID|13030 transcript_42701	1211	2454	1	1211	1520	2763	79	1286
transcript_101887	gnl|BL_ORD_ID|23690 transcript_61452	289	3440	124	293	476	3626	2	171
transcript_101887	gnl|BL_ORD_ID|51172 transcript_109851	289	3440	2	293	615	3768	32	310
transcript_101887	gnl|BL_ORD_ID|53955 transcript_113781	289	3440	2	293	708	3862	114	405
transcript_101942	gnl|BL_ORD_ID|11901 transcript_40665	1	2668	2667	3073	483	3183	3321	3728
transcript_101990	gnl|BL_ORD_ID|41400 transcript_7818	255	2680	2	255	450	2864	12	266
transcript_102030	gnl|BL_ORD_ID|48954 transcript_105710	1	1550	1547	1831	93	1642	3066	3350
transcript_10208	gnl|BL_ORD_ID|32746 transcript_77088	2	2447	2448	2648	47	2496	2701	2888
transcript_102156	gnl|BL_ORD_ID|42070 transcript_93063	2	2907	2906	3418	11	2907	3105	3617
transcript_102186	gnl|BL_ORD_ID|19661 transcript_53856	1174	2766	1	1176	1337	2938	13	1188
transcript_102244	gnl|BL_ORD_ID|1540 transcript_18628	116	2126	10	117	225	2236	2	109
transcript_102244	gnl|BL_ORD_ID|40566 transcript_91526	116	2115	1	117	621	2622	390	505
transcript_102264	gnl|BL_ORD_ID|58264 transcript_14318	363	2206	43	366	539	2382	1	323
transcript_102363	gnl|BL_ORD_ID|27965 transcript_69349	285	2885	2	285	422	3017	20	303
transcript_102363	gnl|BL_ORD_ID|29648 transcript_5465	285	2985	2	285	515	3215	22	305
transcript_102369	gnl|BL_ORD_ID|50007 transcript_107676	579	2531	66	580	755	2709	50	561
transcript_102378	gnl|BL_ORD_ID|21947 transcript_58146	1	3124	3122	3921	13	3136	3540	4339
transcript_10241	gnl|BL_ORD_ID|37704 transcript_86218	102	1655	1653	2766	1	1553	1908	3020
transcript_102412	gnl|BL_ORD_ID|41298 transcript_7583	1	1340	1337	1998	2	1341	2070	2731
transcript_102412	gnl|BL_ORD_ID|59681 transcript_105387	1	1340	1337	1998	1	1340	2168	2829
transcript_102434	gnl|BL_ORD_ID|29532 transcript_5143	1	2857	2853	2965	117	2975	3154	3266
transcript_102434	gnl|BL_ORD_ID|49232 transcript_106258	1	2857	2853	2957	281	3133	3311	3414
transcript_102434	gnl|BL_ORD_ID|53930 transcript_113736	1	2857	2853	3013	117	2973	3152	3312
transcript_10244	gnl|BL_ORD_ID|32746 transcript_77088	22	2516	2517	2705	2	2496	2701	2888
transcript_102488	gnl|BL_ORD_ID|55989 transcript_117604	1209	4466	1	1212	1970	5229	1	1212
transcript_102513	gnl|BL_ORD_ID|16155 transcript_48407	197	3023	1	199	466	3288	82	280
transcript_102513	gnl|BL_ORD_ID|18628 transcript_4598	197	3004	1	199	551	3358	167	365
transcript_102513	gnl|BL_ORD_ID|42376 transcript_93615	197	2985	1	199	630	3415	246	444
transcript_102513	gnl|BL_ORD_ID|47842 transcript_103600	197	3025	1	199	491	3319	107	305
transcript_102569	gnl|BL_ORD_ID|35748 transcript_82615	119	2232	1	117	376	2489	1	117
transcript_102587	gnl|BL_ORD_ID|49331 transcript_106447	1	2662	2661	3154	12	2672	2793	3286
transcript_102630	gnl|BL_ORD_ID|37974 transcript_86731	134	3560	3556	4139	2	3425	4127	4710
transcript_10264	gnl|BL_ORD_ID|15593 transcript_47394	140	2699	1	142	738	3297	1	142
transcript_10264	gnl|BL_ORD_ID|27698 transcript_68869	2	2131	2130	2703	16	2143	2274	2850
transcript_102663	gnl|BL_ORD_ID|20090 transcript_54693	1	1173	1169	1541	22	1194	1308	1680
transcript_102686	gnl|BL_ORD_ID|17743 transcript_51384	1	1795	1794	2493	143	1918	2238	2937
transcript_102772	gnl|BL_ORD_ID|39754 transcript_90014	1	1186	1184	1813	49	1234	3092	3721
transcript_102957	gnl|BL_ORD_ID|41334 transcript_7667	1	1455	1455	2123	34	1488	2311	2979
transcript_102957	gnl|BL_ORD_ID|42353 transcript_93571	1	1455	1455	2210	2	1456	2279	3034
transcript_102961	gnl|BL_ORD_ID|45172 transcript_98738	258	1268	5	263	925	1935	2	260
transcript_102997	gnl|BL_ORD_ID|50668 transcript_108904	379	1372	7	384	4003	4995	2	379
transcript_103054	gnl|BL_ORD_ID|373 transcript_728	1	2631	2627	4178	9	2637	2847	4409
transcript_103054	gnl|BL_ORD_ID|48803 transcript_105420	1	2631	2627	4178	2	2630	2840	4402
transcript_103085	gnl|BL_ORD_ID|1173 transcript_17701	266	1955	7	271	592	2281	2	269
transcript_103093	gnl|BL_ORD_ID|30830 transcript_73509	186	2670	1	188	2813	5319	2317	2504
transcript_10310	gnl|BL_ORD_ID|20400 transcript_55311	12	2391	2387	2717	2	2381	3067	3397
transcript_103118	gnl|BL_ORD_ID|29083 transcript_71413	1	1012	1010	1406	32	1043	1561	1957
transcript_103120	gnl|BL_ORD_ID|13772 transcript_44085	1	1348	1343	2184	106	1451	1825	2665
transcript_103191	gnl|BL_ORD_ID|8327 transcript_1953	1	2794	2792	3471	62	2850	3050	3729
transcript_103191	gnl|BL_ORD_ID|8432 transcript_2193	1	2794	2792	3471	16	2822	3022	3701
transcript_103264	gnl|BL_ORD_ID|23097 transcript_60364	2	3541	3542	4405	145	3685	3820	4683
transcript_103278	gnl|BL_ORD_ID|51697 transcript_110792	1	1793	1790	3384	4	1782	2675	4269
transcript_103286	gnl|BL_ORD_ID|8292 transcript_1874	1	2416	2412	2990	12	2424	3369	3947
transcript_103302	gnl|BL_ORD_ID|44654 transcript_97765	15	3361	3362	3783	2	3350	3461	3882
transcript_10331	gnl|BL_ORD_ID|29779 transcript_5776	497	2718	5	501	800	3020	2	498
transcript_103399	gnl|BL_ORD_ID|31955 transcript_75611	312	1390	5	312	2965	4042	61	355
transcript_103405	gnl|BL_ORD_ID|55827 transcript_117317	1605	3781	11	1604	2133	4301	157	1743
transcript_103428	gnl|BL_ORD_ID|52894 transcript_9579	1010	2412	1	1015	1141	2543	1	1015
transcript_103430	gnl|BL_ORD_ID|25173 transcript_64256	1	3238	3234	3510	25	3264	3396	3672
transcript_103463	gnl|BL_ORD_ID|32781 transcript_77145	1013	2269	1	1014	1141	2397	1	1014
transcript_103522	gnl|BL_ORD_ID|8810 transcript_3152	2	3368	3368	3479	4	3393	3493	3604
transcript_103640	gnl|BL_ORD_ID|3193 transcript_22790	1	1178	1178	1397	183	1360	1609	1828
transcript_103640	gnl|BL_ORD_ID|43896 transcript_96408	1	1178	1178	1397	3	1180	1439	1658
transcript_103738	gnl|BL_ORD_ID|706 transcript_1465	2	3559	3558	3719	8	3566	3909	4070
transcript_103755	gnl|BL_ORD_ID|37964 transcript_86717	110	2419	2418	2689	1	2307	2998	3269
transcript_103760	gnl|BL_ORD_ID|41351 transcript_7701	1	1702	1700	2292	1	1702	2014	2608
transcript_103781	gnl|BL_ORD_ID|13361 transcript_43336	1	1783	1780	2078	2	1785	1910	2209
transcript_103808	gnl|BL_ORD_ID|34035 transcript_79448	1	1502	1503	1693	121	1622	1831	2022
transcript_103857	gnl|BL_ORD_ID|36932 transcript_84798	148	1926	1926	3283	1	1778	1942	3300
transcript_103870	gnl|BL_ORD_ID|100 transcript_179	1148	2682	1	1151	4173	5706	2917	4068
transcript_103870	gnl|BL_ORD_ID|104 transcript_186	1148	2682	1	1151	4065	5598	2809	3960
transcript_103870	gnl|BL_ORD_ID|141 transcript_263	1148	2682	1	1151	3900	5433	2644	3795
transcript_103870	gnl|BL_ORD_ID|28981 transcript_71234	1148	2682	1	1151	4134	5667	2878	4029
transcript_103870	gnl|BL_ORD_ID|35039 transcript_81298	1148	2682	1	1151	4012	5545	2756	3907
transcript_103870	gnl|BL_ORD_ID|36458 transcript_83977	1148	2681	1	1151	4118	5650	2862	4013
transcript_103870	gnl|BL_ORD_ID|37525 transcript_85890	1148	2682	1	1151	3991	5524	2736	3886
transcript_103870	gnl|BL_ORD_ID|48526 transcript_104888	1148	2682	1	1151	4976	6509	3722	4871
transcript_10388	gnl|BL_ORD_ID|36940 transcript_84809	249	2719	2	250	951	3420	1	248
transcript_103896	gnl|BL_ORD_ID|22805 transcript_59811	1	3929	3929	4565	83	4012	4522	5158
transcript_103980	gnl|BL_ORD_ID|41873 transcript_92681	1480	3048	1	1481	2114	3684	43	1533
transcript_104025	gnl|BL_ORD_ID|43820 transcript_96265	1442	3402	1	1445	1837	3796	279	1723
transcript_104027	gnl|BL_ORD_ID|18742 transcript_4855	2	2113	2110	2771	4	2115	2286	2948
transcript_104027	gnl|BL_ORD_ID|30042 transcript_6414	2	2113	2110	2771	32	2146	2317	2979
transcript_104072	gnl|BL_ORD_ID|28402 transcript_70164	711	4964	92	711	779	5029	2	625
transcript_104149	gnl|BL_ORD_ID|22114 transcript_58465	469	2612	53	465	1003	3148	394	805
transcript_104156	gnl|BL_ORD_ID|14256 transcript_44928	2	2951	2947	3209	27	2979	4747	5010
transcript_104236	gnl|BL_ORD_ID|56848 transcript_10509	118	2436	1	117	240	2558	16	132
transcript_104251	gnl|BL_ORD_ID|53083 transcript_112205	1	1393	1394	2450	1326	2716	2935	3990
transcript_104251	gnl|BL_ORD_ID|8222 transcript_1719	1	1393	1394	2450	1335	2728	2944	4003
transcript_104253	gnl|BL_ORD_ID|44162 transcript_96878	1	2104	2103	2817	808	2898	4334	5048
transcript_104300	gnl|BL_ORD_ID|41370 transcript_7749	162	2477	1	162	540	2855	3	164
transcript_104315	gnl|BL_ORD_ID|13874 transcript_44271	2	2308	2308	3845	47	2342	2444	3981
transcript_10438	gnl|BL_ORD_ID|43771 transcript_96163	1147	2676	1	1148	1679	3208	258	1404
transcript_104414	gnl|BL_ORD_ID|6556 transcript_30195	134	1185	2	135	283	1343	10	150
transcript_104414	gnl|BL_ORD_ID|6671 transcript_30425	134	1198	2	135	295	1361	29	162
transcript_104450	gnl|BL_ORD_ID|19996 transcript_54532	1595	3818	1	1595	1853	4076	123	1717
transcript_104462	gnl|BL_ORD_ID|28148 transcript_69676	447	2528	6	447	592	2673	37	475
transcript_104496	gnl|BL_ORD_ID|34033 transcript_79441	102	4057	4057	4477	2	3961	4113	4532
transcript_104501	gnl|BL_ORD_ID|49547 transcript_106844	2	2801	2796	3017	176	2975	3129	3350
transcript_104551	gnl|BL_ORD_ID|32185 transcript_76064	853	2225	90	856	1012	2384	131	897
transcript_104582	gnl|BL_ORD_ID|3407 transcript_23313	104	1100	1	108	663	1660	1	108
transcript_104582	gnl|BL_ORD_ID|4860 transcript_26602	104	1091	1	108	664	1660	2	109
transcript_104582	gnl|BL_ORD_ID|59120 transcript_16532	104	1100	1	108	1172	2169	1	108
transcript_104648	gnl|BL_ORD_ID|15304 transcript_46864	160	1841	1	162	532	2217	1	162
transcript_104670	gnl|BL_ORD_ID|12930 transcript_42516	187	2916	1	185	958	3682	660	845
transcript_104670	gnl|BL_ORD_ID|21130 transcript_56651	187	2793	1	190	953	3541	642	831
transcript_104670	gnl|BL_ORD_ID|30618 transcript_73101	187	2916	1	188	1202	3934	692	879
transcript_104670	gnl|BL_ORD_ID|38448 transcript_87588	187	2916	1	188	1475	4204	1174	1361
transcript_104670	gnl|BL_ORD_ID|41962 transcript_92860	187	2916	1	190	882	3615	571	760
transcript_104670	gnl|BL_ORD_ID|59487 transcript_78836	187	2914	1	185	1261	3992	960	1144
transcript_104670	gnl|BL_ORD_ID|8285 transcript_1860	187	2916	1	190	1034	3763	723	912
transcript_104670	gnl|BL_ORD_ID|8297 transcript_1887	187	2916	1	190	1042	3775	731	920
transcript_104670	gnl|BL_ORD_ID|8423 transcript_2171	187	2794	1	188	1229	3835	720	907
transcript_104686	gnl|BL_ORD_ID|17681 transcript_51277	2	2028	2024	3150	147	2174	2621	3748
transcript_104703	gnl|BL_ORD_ID|42783 transcript_94367	2	2014	2015	2739	47	2059	2183	2906
transcript_104749	gnl|BL_ORD_ID|43663 transcript_95973	31	3689	3690	6210	2	3632	3872	6392
transcript_104764	gnl|BL_ORD_ID|38436 transcript_87561	2	2462	2461	3109	62	2520	2737	3385
transcript_104772	gnl|BL_ORD_ID|18025 transcript_51921	11	3137	3134	3695	1	3126	3233	3794
transcript_104833	gnl|BL_ORD_ID|45683 transcript_99672	1	2644	2643	2966	1458	4101	4245	4568
transcript_104898	gnl|BL_ORD_ID|55884 transcript_117411	1	3163	3163	4964	154	3317	3932	5730
transcript_10501	gnl|BL_ORD_ID|39633 transcript_89799	2	2266	2266	2694	4	2267	2399	2827
transcript_10501	gnl|BL_ORD_ID|41586 transcript_8336	2	2270	2266	2694	4	2274	2504	2932
transcript_105018	gnl|BL_ORD_ID|19409 transcript_53388	1113	2790	1	1118	1378	3056	13	1132
transcript_105068	gnl|BL_ORD_ID|52759 transcript_9180	1340	2783	103	1339	1401	2843	1	1257
transcript_105118	gnl|BL_ORD_ID|39907 transcript_90285	408	3468	5	410	1490	4550	2	407
transcript_105123	gnl|BL_ORD_ID|29508 transcript_5075	210	3072	2	215	429	3289	72	285
transcript_10513	gnl|BL_ORD_ID|29809 transcript_5846	256	2713	2	258	693	3150	8	262
transcript_105167	gnl|BL_ORD_ID|37203 transcript_85289	1	3533	3529	4260	1407	4939	5187	5918
transcript_105167	gnl|BL_ORD_ID|43663 transcript_95973	1	3533	3531	4203	1948	5471	5720	6392
transcript_105240	gnl|BL_ORD_ID|56974 transcript_10863	10	2123	2122	2561	5	2137	2241	2679
transcript_105265	gnl|BL_ORD_ID|42919 transcript_94604	1	1459	1454	2173	1	1459	1604	2322
transcript_105380	gnl|BL_ORD_ID|12255 transcript_41301	111	1479	1	115	515	1883	1	116
transcript_105380	gnl|BL_ORD_ID|17562 transcript_51066	111	1480	1	115	584	1955	1	116
transcript_105380	gnl|BL_ORD_ID|39073 transcript_88772	111	1480	1	115	932	2301	1	115
transcript_105380	gnl|BL_ORD_ID|45001 transcript_98409	111	1478	1	115	942	2309	1	115
transcript_105380	gnl|BL_ORD_ID|57362 transcript_11871	111	1497	1	115	1076	2461	1	116
transcript_105381	gnl|BL_ORD_ID|19586 transcript_53738	1	1691	1689	2577	3	1699	1896	2783
transcript_105533	gnl|BL_ORD_ID|13012 transcript_42670	256	2081	3	261	1070	2892	56	313
transcript_105533	gnl|BL_ORD_ID|54459 transcript_114761	789	2081	91	791	846	2138	1	701
transcript_105533	gnl|BL_ORD_ID|57061 transcript_11084	257	2081	3	261	825	2646	65	322
transcript_105534	gnl|BL_ORD_ID|43290 transcript_95300	250	1007	8	253	1650	2408	356	596
transcript_105565	gnl|BL_ORD_ID|32385 transcript_76441	723	2586	74	728	1725	3589	1	655
transcript_105569	gnl|BL_ORD_ID|29927 transcript_6110	2	2646	2643	2895	25	2669	2821	3073
transcript_105569	gnl|BL_ORD_ID|41031 transcript_6955	1	2646	2643	2895	1	2637	2792	3039
transcript_10557	gnl|BL_ORD_ID|42409 transcript_93663	104	2060	2061	2677	2	1958	2163	2778
transcript_105608	gnl|BL_ORD_ID|30832 transcript_73511	1	1466	1466	2174	2	1472	1749	2455
transcript_105614	gnl|BL_ORD_ID|8825 transcript_3199	1	2130	2130	2710	791	2920	3022	3602
transcript_10565	gnl|BL_ORD_ID|39651 transcript_89834	15	1743	1742	2718	2	1730	2596	3572
transcript_105677	gnl|BL_ORD_ID|392 transcript_774	2	2784	2780	3841	30	2819	3416	4476
transcript_105688	gnl|BL_ORD_ID|29654 transcript_5477	2	2641	2638	3063	8	2647	2776	3204
transcript_105688	gnl|BL_ORD_ID|32148 transcript_75981	2	2641	2638	2961	42	2680	2809	3135
transcript_105691	gnl|BL_ORD_ID|39434 transcript_89412	1	1181	1178	2174	8	1187	1361	2357
transcript_10570	gnl|BL_ORD_ID|32628 transcript_76891	505	2732	80	505	852	3079	2	427
transcript_105700	gnl|BL_ORD_ID|37314 transcript_85489	1	1185	1183	1880	2	1186	1419	2116
transcript_105750	gnl|BL_ORD_ID|29967 transcript_6220	104	2010	1	103	1220	3126	92	194
transcript_105750	gnl|BL_ORD_ID|41362 transcript_7726	105	1983	1	103	1089	2965	41	143
transcript_105759	gnl|BL_ORD_ID|21411 transcript_57209	14	1792	1789	2384	2	1789	2759	3354
transcript_105790	gnl|BL_ORD_ID|29204 transcript_71660	1	2820	2817	3719	1	2840	2958	3860
transcript_105790	gnl|BL_ORD_ID|49841 transcript_107381	2	2901	2900	3761	6	2923	3063	3921
transcript_105811	gnl|BL_ORD_ID|30570 transcript_72998	1	1473	1472	2554	106	1578	1738	2816
transcript_10582	gnl|BL_ORD_ID|26180 transcript_66083	301	2661	33	303	906	3266	2	272
transcript_105832	gnl|BL_ORD_ID|8356 transcript_2005	1	3401	3400	3719	47	3448	3595	3914
transcript_105848	gnl|BL_ORD_ID|23140 transcript_60431	285	4233	1	287	752	4678	330	621
transcript_105938	gnl|BL_ORD_ID|54862 transcript_115537	388	1846	47	393	896	2354	447	793
transcript_1061	gnl|BL_ORD_ID|412 transcript_820	25	3670	3667	4221	2	3647	3794	4348
transcript_1061	gnl|BL_ORD_ID|43010 transcript_94775	36	4068	4067	4278	2	4039	4733	4945
transcript_106118	gnl|BL_ORD_ID|41010 transcript_6895	17	1810	1811	2580	2	1795	2307	3076
transcript_106144	gnl|BL_ORD_ID|38031 transcript_86818	16	2649	2648	2904	2	2623	2782	3038
transcript_106161	gnl|BL_ORD_ID|37306 transcript_85477	258	1978	4	257	412	2132	1	252
transcript_106178	gnl|BL_ORD_ID|34076 transcript_79523	2	2854	2854	3035	57	2911	3121	3303
transcript_106223	gnl|BL_ORD_ID|20831 transcript_56084	840	2125	99	841	996	2280	2	744
transcript_106238	gnl|BL_ORD_ID|49841 transcript_107381	1	2899	2898	3717	1	2923	3063	3880
transcript_106269	gnl|BL_ORD_ID|16782 transcript_49549	1	2342	2339	2898	27	2369	2788	3348
transcript_106269	gnl|BL_ORD_ID|52026 transcript_111411	244	2898	1	240	385	3016	2	266
transcript_10628	gnl|BL_ORD_ID|12513 transcript_41775	1	2168	2167	2647	2	2170	2288	2768
transcript_10628	gnl|BL_ORD_ID|33988 transcript_79354	1	1614	1613	2703	2	1613	1764	2850
transcript_106415	gnl|BL_ORD_ID|31120 transcript_74027	1112	3083	1	1112	1500	3488	254	1364
transcript_106415	gnl|BL_ORD_ID|34469 transcript_80218	1112	3199	1	1112	1387	3486	141	1252
transcript_106466	gnl|BL_ORD_ID|19967 transcript_54486	2	2350	2345	3055	430	2771	2898	3610
transcript_106466	gnl|BL_ORD_ID|41849 transcript_92633	1	2350	2345	3055	613	2961	3088	3799
transcript_106466	gnl|BL_ORD_ID|778 transcript_1637	1	2350	2345	3055	642	2988	3115	3826
transcript_106525	gnl|BL_ORD_ID|36607 transcript_84215	103	1511	1506	2539	2	1422	1750	2783
transcript_106532	gnl|BL_ORD_ID|39711 transcript_89943	1	2420	2415	3087	200	2609	2718	3392
transcript_106532	gnl|BL_ORD_ID|49959 transcript_107588	110	3087	1	109	1162	4136	203	310
transcript_106581	gnl|BL_ORD_ID|21745 transcript_57776	262	2544	33	261	517	2800	2	231
transcript_106607	gnl|BL_ORD_ID|267 transcript_520	426	4604	1	425	668	4846	92	516
transcript_106607	gnl|BL_ORD_ID|297 transcript_580	426	4597	1	425	565	4735	2	411
transcript_106614	gnl|BL_ORD_ID|58997 transcript_16190	458	2207	63	460	591	2340	18	423
transcript_106623	gnl|BL_ORD_ID|25829 transcript_65444	215	2218	1	215	335	2362	2	230
transcript_106706	gnl|BL_ORD_ID|26628 transcript_66895	510	1065	56	513	693	1248	2	458
transcript_106752	gnl|BL_ORD_ID|30708 transcript_73295	268	1803	5	270	768	2304	1	266
transcript_106789	gnl|BL_ORD_ID|44541 transcript_97572	1	1875	1876	2680	23	1892	2012	2814
transcript_106859	gnl|BL_ORD_ID|11678 transcript_40249	199	1392	2	203	1140	2333	1	202
transcript_106859	gnl|BL_ORD_ID|57287 transcript_11664	199	1392	2	203	1433	2625	143	344
transcript_106859	gnl|BL_ORD_ID|58734 transcript_15522	199	1392	2	203	1213	2406	1	202
transcript_106876	gnl|BL_ORD_ID|32764 transcript_77116	1	1402	1398	1665	81	1482	1956	2223
transcript_106876	gnl|BL_ORD_ID|34250 transcript_79814	1	1402	1398	1625	2	1401	1875	2101
transcript_106876	gnl|BL_ORD_ID|39319 transcript_89191	1	1402	1398	1665	439	1843	2317	2584
transcript_106876	gnl|BL_ORD_ID|40003 transcript_90456	1	1402	1398	1665	80	1469	1943	2210
transcript_106934	gnl|BL_ORD_ID|16697 transcript_49391	141	2161	1	139	280	2298	1	139
transcript_106981	gnl|BL_ORD_ID|27156 transcript_67872	345	3611	21	345	543	3811	2	327
transcript_106998	gnl|BL_ORD_ID|33428 transcript_78332	148	1941	1	147	559	2353	301	447
transcript_107019	gnl|BL_ORD_ID|16296 transcript_48663	1	1030	1030	1280	930	1958	2717	2967
transcript_107019	gnl|BL_ORD_ID|20628 transcript_55714	1	1030	1030	1280	291	1320	2078	2328
transcript_107029	gnl|BL_ORD_ID|17352 transcript_50639	711	4510	84	715	1164	4958	1	629
transcript_107029	gnl|BL_ORD_ID|28402 transcript_70164	711	4427	87	712	1321	5029	2	626
transcript_107043	gnl|BL_ORD_ID|29026 transcript_71313	330	1721	55	332	394	1785	2	283
transcript_107110	gnl|BL_ORD_ID|56305 transcript_118218	1	1870	1870	3135	1	1869	2555	3821
transcript_107123	gnl|BL_ORD_ID|38731 transcript_88133	105	2019	2016	2542	2	1916	2373	2899
transcript_107245	gnl|BL_ORD_ID|30467 transcript_72795	113	2272	1	118	270	2433	2	121
transcript_107262	gnl|BL_ORD_ID|24162 transcript_62354	2	2100	2100	2542	16	2089	2761	3202
transcript_107401	gnl|BL_ORD_ID|56729 transcript_10187	336	2491	6	339	593	2748	122	455
transcript_107454	gnl|BL_ORD_ID|48692 transcript_105175	1	2351	2348	2888	112	2463	3020	3564
transcript_107466	gnl|BL_ORD_ID|44476 transcript_97455	1	1469	1470	2140	21	1489	2261	2930
transcript_107486	gnl|BL_ORD_ID|57802 transcript_13104	1	1437	1437	2201	91	1525	1766	2533
transcript_107573	gnl|BL_ORD_ID|49471 transcript_106710	227	3698	1	230	416	3874	50	279
transcript_107583	gnl|BL_ORD_ID|56253 transcript_118121	1	1400	1396	2432	5	1404	3445	4481
transcript_1076	gnl|BL_ORD_ID|207 transcript_396	1	3465	3462	4265	1	3464	4203	5005
transcript_10760	gnl|BL_ORD_ID|24988 transcript_63908	2	2413	2414	2707	1	2413	2541	2834
transcript_10760	gnl|BL_ORD_ID|52629 transcript_8849	2	2413	2414	2707	33	2445	2573	2865
transcript_107606	gnl|BL_ORD_ID|1962 transcript_19755	3	1001	996	1359	2	1004	1735	2100
transcript_107606	gnl|BL_ORD_ID|40426 transcript_91271	1	1001	996	1359	2	1006	1569	1934
transcript_107606	gnl|BL_ORD_ID|43107 transcript_94945	1	1001	996	1359	102	1106	1837	2202
transcript_107617	gnl|BL_ORD_ID|46159 transcript_100556	1560	4964	1	1561	2377	5764	2	1558
transcript_10768	gnl|BL_ORD_ID|48763 transcript_105334	2	2160	2159	2699	1	2162	2487	3027
transcript_107720	gnl|BL_ORD_ID|57217 transcript_11470	549	1302	7	551	1895	2652	1	549
transcript_107782	gnl|BL_ORD_ID|24431 transcript_62846	999	3529	14	1000	1317	3830	1	987
transcript_107876	gnl|BL_ORD_ID|48883 transcript_105573	1	1409	1408	1963	1	1394	1916	2471
transcript_107907	gnl|BL_ORD_ID|34582 transcript_80419	1740	3932	118	1742	2040	4230	163	1787
transcript_107927	gnl|BL_ORD_ID|8801 transcript_3140	1	1911	1909	3429	2	1912	2117	3639
transcript_10797	gnl|BL_ORD_ID|52658 transcript_8918	216	2784	1	215	296	2864	1	194
transcript_107972	gnl|BL_ORD_ID|45296 transcript_98962	815	2418	91	820	1088	2691	137	865
transcript_108023	gnl|BL_ORD_ID|8370 transcript_2040	1400	3585	1	1401	1603	3788	3	1404
transcript_108023	gnl|BL_ORD_ID|8574 transcript_2555	1400	3517	1	1401	1666	3781	66	1467
transcript_108025	gnl|BL_ORD_ID|13952 transcript_44403	1	2094	2092	2745	1	2091	2503	3151
transcript_108037	gnl|BL_ORD_ID|58560 transcript_15091	1	1255	1251	2308	1	1251	1360	2417
transcript_108117	gnl|BL_ORD_ID|14354 transcript_45129	1	1695	1690	2050	1	1697	2092	2452
transcript_108158	gnl|BL_ORD_ID|47235 transcript_102451	1	1920	1919	2397	76	1999	2540	3023
transcript_108201	gnl|BL_ORD_ID|4695 transcript_26218	155	1402	2	156	429	1656	125	279
transcript_108222	gnl|BL_ORD_ID|29187 transcript_71627	1	1327	1327	1571	6	1333	2129	2373
transcript_108238	gnl|BL_ORD_ID|45602 transcript_99519	1	3151	3150	3694	4964	8120	9688	10233
transcript_108252	gnl|BL_ORD_ID|12402 transcript_41573	1	3372	3374	3616	4	3374	4135	4376
transcript_108266	gnl|BL_ORD_ID|52263 transcript_111863	1	1278	1275	2410	87	1364	3337	4472
transcript_108294	gnl|BL_ORD_ID|3645 transcript_23848	134	1007	4	135	485	1358	99	230
transcript_10830	gnl|BL_ORD_ID|32746 transcript_77088	2	2430	2431	2619	68	2496	2701	2888
transcript_108306	gnl|BL_ORD_ID|52926 transcript_9664	169	2261	1	174	720	2811	44	219
transcript_108306	gnl|BL_ORD_ID|58497 transcript_14920	169	2262	1	174	318	2410	40	215
transcript_108354	gnl|BL_ORD_ID|41477 transcript_8047	2	2142	2142	2765	19	2154	2308	2931
transcript_108389	gnl|BL_ORD_ID|50569 transcript_108724	259	2683	2	259	1432	3856	113	366
transcript_10840	gnl|BL_ORD_ID|34589 transcript_80436	14	2275	2274	2701	1	2255	2419	2846
transcript_10851	gnl|BL_ORD_ID|18683 transcript_4732	13	1996	1994	2662	2	1974	2672	3339
transcript_10851	gnl|BL_ORD_ID|41005 transcript_6878	1	1994	1994	2662	8	2004	2417	3085
transcript_108526	gnl|BL_ORD_ID|244 transcript_475	27	4001	3999	4520	1	3980	4293	4816
transcript_108544	gnl|BL_ORD_ID|12550 transcript_41838	1	1073	1068	1497	54	1120	1243	1673
transcript_108584	gnl|BL_ORD_ID|121 transcript_222	102	3917	3912	5489	77	3892	3999	5576
transcript_108586	gnl|BL_ORD_ID|821 transcript_16845	288	1812	85	292	798	2321	442	651
transcript_108607	gnl|BL_ORD_ID|5284 transcript_27511	123	1268	2	127	478	1622	73	198
transcript_108664	gnl|BL_ORD_ID|28449 transcript_70256	24	2606	2605	3110	3	2586	2960	3465
transcript_108722	gnl|BL_ORD_ID|3527 transcript_23589	1	1577	1572	1721	17	1594	1697	1846
transcript_108728	gnl|BL_ORD_ID|12541 transcript_41825	542	1339	60	544	1403	2200	757	1241
transcript_108760	gnl|BL_ORD_ID|1182 transcript_17723	140	2063	1	140	338	2261	1	140
transcript_108762	gnl|BL_ORD_ID|36020 transcript_83149	215	2516	1	217	444	2744	1	216
transcript_108762	gnl|BL_ORD_ID|53060 transcript_10025	215	2516	1	217	445	2744	2	217
transcript_108769	gnl|BL_ORD_ID|57474 transcript_12159	11	1149	1148	1944	1	1139	1782	2578
transcript_10878	gnl|BL_ORD_ID|27421 transcript_68343	1	2016	2015	2601	1	2010	2914	3500
transcript_10886	gnl|BL_ORD_ID|16728 transcript_49447	120	2701	1	120	296	2879	33	152
transcript_10886	gnl|BL_ORD_ID|42409 transcript_93663	123	2079	2080	2696	2	1958	2163	2778
transcript_10886	gnl|BL_ORD_ID|52806 transcript_9338	120	2679	1	120	268	2825	5	124
transcript_108924	gnl|BL_ORD_ID|56610 transcript_118759	155	1001	2	157	350	1211	44	198
transcript_108924	gnl|BL_ORD_ID|7238 transcript_31587	155	1001	2	157	364	1226	58	212
transcript_108938	gnl|BL_ORD_ID|12076 transcript_40963	105	2373	1	106	440	2708	1	106
transcript_108945	gnl|BL_ORD_ID|17906 transcript_51701	411	3178	85	414	660	3426	122	451
transcript_108945	gnl|BL_ORD_ID|53304 transcript_112595	2	2231	2228	3178	52	2290	2571	3522
transcript_10896	gnl|BL_ORD_ID|41400 transcript_7818	269	2690	4	270	492	2913	2	268
transcript_109005	gnl|BL_ORD_ID|58141 transcript_14006	1103	2314	1	1103	1274	2485	1	1103
transcript_109018	gnl|BL_ORD_ID|40692 transcript_91745	1	1304	1299	1878	359	1662	2284	2862
transcript_109048	gnl|BL_ORD_ID|56644 transcript_118819	1	2828	2825	4578	2	2828	3208	4960
transcript_10905	gnl|BL_ORD_ID|27023 transcript_67621	1	2279	2278	2686	1	2277	2530	2938
transcript_10905	gnl|BL_ORD_ID|43572 transcript_95810	2	2279	2278	2686	1	2276	2531	2937
transcript_109055	gnl|BL_ORD_ID|27400 transcript_68314	17	1941	1937	2447	2	1928	2233	2743
transcript_109055	gnl|BL_ORD_ID|56775 transcript_10332	1	1941	1937	2447	1	1939	2171	2680
transcript_109102	gnl|BL_ORD_ID|41396 transcript_7810	111	2643	1	111	282	2806	1	110
transcript_109102	gnl|BL_ORD_ID|52535 transcript_8615	111	2643	1	111	284	2816	2	112
transcript_10912	gnl|BL_ORD_ID|20134 transcript_54773	1	1944	1941	2699	1	1944	2059	2817
transcript_109141	gnl|BL_ORD_ID|39349 transcript_89249	16	3234	3234	3867	1	3223	3344	3979
transcript_109150	gnl|BL_ORD_ID|58128 transcript_13979	288	2434	91	291	341	2477	2	203
transcript_10919	gnl|BL_ORD_ID|29809 transcript_5846	286	2719	34	287	717	3150	2	261
transcript_10919	gnl|BL_ORD_ID|42969 transcript_94688	286	2720	4	287	827	3262	85	369
transcript_109200	gnl|BL_ORD_ID|48096 transcript_104057	1	1517	1516	2230	1	1517	1674	2388
transcript_109203	gnl|BL_ORD_ID|30676 transcript_73234	533	4550	59	534	1690	5709	1	476
transcript_109225	gnl|BL_ORD_ID|31283 transcript_74304	20	3310	3309	3547	1	3292	4049	4287
transcript_10926	gnl|BL_ORD_ID|45405 transcript_99156	1126	2667	101	1127	2837	4378	2	1033
transcript_10926	gnl|BL_ORD_ID|52859 transcript_9468	1126	2682	1	1127	1257	2813	1	1132
transcript_109290	gnl|BL_ORD_ID|28170 transcript_69733	1786	3905	1	1788	2058	4175	4	1796
transcript_109299	gnl|BL_ORD_ID|39551 transcript_89646	14	1679	1674	2555	2	1651	1979	2859
transcript_109299	gnl|BL_ORD_ID|55568 transcript_116853	1	1679	1674	2555	159	1818	2146	3027
transcript_10930	gnl|BL_ORD_ID|52612 transcript_8796	1	1782	1780	2698	38	1819	1935	2853
transcript_109344	gnl|BL_ORD_ID|18186 transcript_3469	1355	3248	1	1357	1604	3486	126	1483
transcript_109344	gnl|BL_ORD_ID|18429 transcript_4090	1355	3325	1	1357	1480	3441	2	1359
transcript_109344	gnl|BL_ORD_ID|8865 transcript_3307	1355	3332	1	1357	1606	3583	129	1485
transcript_109382	gnl|BL_ORD_ID|21750 transcript_57782	2	2905	2902	3832	39	2917	3080	4006
transcript_109430	gnl|BL_ORD_ID|453 transcript_901	242	3933	2	241	749	4418	4	235
transcript_109449	gnl|BL_ORD_ID|50563 transcript_108713	1224	2921	1	1229	1425	3121	1	1261
transcript_109496	gnl|BL_ORD_ID|37245 transcript_85368	1	1415	1413	1862	1	1416	2188	2639
transcript_10954	gnl|BL_ORD_ID|36090 transcript_83275	1	1344	1343	2676	4	1345	1593	2940
transcript_109545	gnl|BL_ORD_ID|18631 transcript_4602	2	2523	2518	2961	73	2602	2939	3382
transcript_109545	gnl|BL_ORD_ID|27875 transcript_69172	2	2523	2518	2961	36	2558	3138	3582
transcript_109545	gnl|BL_ORD_ID|36804 transcript_84568	2	2523	2518	2961	4	2521	2858	3301
transcript_109591	gnl|BL_ORD_ID|41051 transcript_6991	1	1132	1130	2014	7	1150	2018	2909
transcript_109611	gnl|BL_ORD_ID|44596 transcript_97655	1	1873	1870	2428	1977	3844	4042	4595
transcript_109616	gnl|BL_ORD_ID|26502 transcript_66646	1	1404	1402	1778	171	1574	1952	2326
transcript_109616	gnl|BL_ORD_ID|39258 transcript_89083	1	1404	1402	1778	11	1420	1798	2173
transcript_109621	gnl|BL_ORD_ID|24275 transcript_62553	16	1740	1738	3404	2	1723	1977	3639
transcript_109666	gnl|BL_ORD_ID|314 transcript_620	1100	2397	1	1101	3395	4692	39	1148
transcript_10973	gnl|BL_ORD_ID|26350 transcript_66366	373	2895	70	371	510	3035	2	300
transcript_109797	gnl|BL_ORD_ID|53021 transcript_9905	151	2565	1	152	352	2765	1	153
transcript_109845	gnl|BL_ORD_ID|14107 transcript_44663	1	2737	2734	3290	4	2743	3517	4073
transcript_109942	gnl|BL_ORD_ID|14489 transcript_45380	1	2957	2952	3602	1	2956	3111	3769
transcript_109946	gnl|BL_ORD_ID|13521 transcript_43636	459	2393	83	458	502	2441	1	388
transcript_109946	gnl|BL_ORD_ID|30012 transcript_6329	459	2393	46	458	528	2462	2	414
transcript_109999	gnl|BL_ORD_ID|24938 transcript_63811	1	2592	2589	2885	62	2652	4210	4506
transcript_11	gnl|BL_ORD_ID|17929 transcript_51736	2	4212	4210	7958	1	4208	4351	8099
transcript_110021	gnl|BL_ORD_ID|52990 transcript_9830	1	1608	1610	2423	180	1793	1939	2743
transcript_110021	gnl|BL_ORD_ID|57201 transcript_11430	1	1608	1610	2423	36	1647	1793	2596
transcript_110030	gnl|BL_ORD_ID|50374 transcript_108346	394	1136	5	396	1266	2006	11	404
transcript_110049	gnl|BL_ORD_ID|48947 transcript_105698	373	2048	49	373	596	2269	151	476
transcript_110081	gnl|BL_ORD_ID|29282 transcript_71795	117	3170	1	122	1479	4496	568	688
transcript_110081	gnl|BL_ORD_ID|46951 transcript_101962	1	2870	2870	3170	569	3402	4104	4404
transcript_110086	gnl|BL_ORD_ID|48293 transcript_104432	223	2678	17	223	1040	3484	1	205
transcript_110141	gnl|BL_ORD_ID|36918 transcript_84772	1	1269	1268	1741	1	1268	2001	2475
transcript_110158	gnl|BL_ORD_ID|45073 transcript_98535	467	2466	67	468	512	2515	1	402
transcript_110171	gnl|BL_ORD_ID|45864 transcript_99991	2	2637	2632	4150	1	2624	2866	4385
transcript_110177	gnl|BL_ORD_ID|13484 transcript_43566	223	2938	1	224	383	3096	56	278
transcript_110192	gnl|BL_ORD_ID|35837 transcript_82784	189	2553	1	189	933	3296	570	758
transcript_110192	gnl|BL_ORD_ID|52510 transcript_8554	189	2553	1	189	485	2850	122	310
transcript_110198	gnl|BL_ORD_ID|38035 transcript_86822	13	2843	2841	3160	2	2830	3613	3931
transcript_110230	gnl|BL_ORD_ID|57503 transcript_12243	1	1816	1811	2245	2	1817	1998	2432
transcript_110230	gnl|BL_ORD_ID|58324 transcript_14481	1	1816	1811	2245	1	1810	1991	2425
transcript_110264	gnl|BL_ORD_ID|12968 transcript_42584	2	2644	2639	2835	286	2915	3113	3306
transcript_110264	gnl|BL_ORD_ID|18252 transcript_3638	2	2644	2639	2927	380	3022	3224	3511
transcript_110264	gnl|BL_ORD_ID|18292 transcript_3726	2	2644	2639	2875	430	3072	3274	3510
transcript_110264	gnl|BL_ORD_ID|53792 transcript_113486	2	2644	2639	2927	312	2954	3156	3444
transcript_110287	gnl|BL_ORD_ID|22047 transcript_58334	1	2924	2919	3198	1777	4701	6114	6394
transcript_110287	gnl|BL_ORD_ID|27 transcript_42	1	2924	2919	3198	2167	5090	6503	6782
transcript_110294	gnl|BL_ORD_ID|41258 transcript_7488	1	1516	1515	1882	1	1516	2602	2969
transcript_110318	gnl|BL_ORD_ID|36433 transcript_83932	1	1884	1883	2586	127	2020	3738	4443
transcript_11041	gnl|BL_ORD_ID|53321 transcript_112640	1	2000	2000	2682	2	2000	2111	2793
transcript_110447	gnl|BL_ORD_ID|56133 transcript_117890	1	1983	1984	3196	2580	4562	1042	2254
transcript_110457	gnl|BL_ORD_ID|57461 transcript_12129	200	2345	2	205	491	2634	111	314
transcript_110460	gnl|BL_ORD_ID|50143 transcript_107915	387	2398	40	387	576	2587	2	349
transcript_110463	gnl|BL_ORD_ID|20276 transcript_55064	1	1650	1650	2602	5	1644	2922	3876
transcript_110538	gnl|BL_ORD_ID|33027 transcript_77607	2	2978	2979	3913	71	3056	3211	4144
transcript_110538	gnl|BL_ORD_ID|39936 transcript_90341	2	2742	2740	3862	68	2821	3504	4624
transcript_110577	gnl|BL_ORD_ID|32792 transcript_77164	1	2743	2743	3557	102	2840	3038	3877
transcript_110718	gnl|BL_ORD_ID|33907 transcript_79214	2	2518	2516	3131	11	2534	2844	3459
transcript_110777	gnl|BL_ORD_ID|13787 transcript_44120	2	2609	2609	3129	85	2714	2909	3429
transcript_110787	gnl|BL_ORD_ID|23393 transcript_60900	255	2432	63	260	317	2493	2	198
transcript_110787	gnl|BL_ORD_ID|32009 transcript_75719	254	2432	54	255	1824	4000	1	201
transcript_110787	gnl|BL_ORD_ID|49307 transcript_106397	255	2432	86	260	298	2475	3	179
transcript_110832	gnl|BL_ORD_ID|23124 transcript_60408	135	2542	1	135	797	3203	12	146
transcript_110850	gnl|BL_ORD_ID|13826 transcript_44192	1	2834	2835	3781	792	3629	4546	5492
transcript_110969	gnl|BL_ORD_ID|29602 transcript_5344	1	2230	2230	3018	83	2312	2456	3247
transcript_11105	gnl|BL_ORD_ID|56147 transcript_117917	1319	2693	1	1320	1634	3008	1	1328
transcript_111065	gnl|BL_ORD_ID|11746 transcript_40380	2	2718	2717	4726	52	2770	2950	4946
transcript_111079	gnl|BL_ORD_ID|36504 transcript_84051	1	1672	1669	2436	93	1743	1956	2724
transcript_111089	gnl|BL_ORD_ID|48156 transcript_104169	332	2812	4	333	2749	5227	1	327
transcript_111091	gnl|BL_ORD_ID|56760 transcript_10287	343	2250	55	344	586	2493	156	445
transcript_111092	gnl|BL_ORD_ID|31655 transcript_75010	2138	4454	1	2141	2216	4510	2	2111
transcript_111113	gnl|BL_ORD_ID|16028 transcript_48176	205	2965	1	204	848	3599	1	204
transcript_111134	gnl|BL_ORD_ID|18301 transcript_3750	250	2799	1	249	917	3467	570	817
transcript_111149	gnl|BL_ORD_ID|25484 transcript_64817	1179	2511	1	1181	2276	3607	786	1966
transcript_111172	gnl|BL_ORD_ID|37583 transcript_86003	1	1860	1856	2173	4	1867	2039	2357
transcript_111172	gnl|BL_ORD_ID|50426 transcript_108450	1	1861	1856	2173	291	2151	2322	2639
transcript_111239	gnl|BL_ORD_ID|24464 transcript_62906	1	2875	2873	3570	2	2870	3470	4167
transcript_111239	gnl|BL_ORD_ID|44184 transcript_96913	25	2875	2873	3570	2	2855	3455	4152
transcript_111273	gnl|BL_ORD_ID|357 transcript_696	192	3785	1	191	988	4581	112	302
transcript_11135	gnl|BL_ORD_ID|41400 transcript_7818	244	2699	2	245	388	2843	24	267
transcript_111416	gnl|BL_ORD_ID|26585 transcript_66804	2	2299	2297	2783	17	2309	2656	3142
transcript_111416	gnl|BL_ORD_ID|41053 transcript_6994	2	2662	2662	2786	102	2756	2873	2997
transcript_111535	gnl|BL_ORD_ID|36018 transcript_83142	1	2877	2878	3366	40	2935	2765	3259
transcript_11160	gnl|BL_ORD_ID|29832 transcript_5904	12	1982	1980	2675	8	1970	2480	3175
transcript_111699	gnl|BL_ORD_ID|30400 transcript_72672	1	1283	1282	1710	1	1310	1423	1851
transcript_11176	gnl|BL_ORD_ID|35837 transcript_82784	263	2704	2	263	933	3372	497	758
transcript_11176	gnl|BL_ORD_ID|52510 transcript_8554	263	2704	2	263	485	2926	49	310
transcript_111790	gnl|BL_ORD_ID|688 transcript_1430	1250	3927	1	1252	1476	4153	94	1333
transcript_111805	gnl|BL_ORD_ID|14722 transcript_45821	1	2291	2289	3252	4	2291	2421	3386
transcript_111826	gnl|BL_ORD_ID|28914 transcript_71102	511	2213	77	516	719	2424	114	553
transcript_111827	gnl|BL_ORD_ID|16400 transcript_48836	101	3197	1	103	5475	8569	4902	5003
transcript_111827	gnl|BL_ORD_ID|20181 transcript_54877	101	3197	1	103	2613	5709	2042	2144
transcript_111827	gnl|BL_ORD_ID|50812 transcript_109163	101	3197	1	103	2877	5975	2305	2407
transcript_111836	gnl|BL_ORD_ID|11934 transcript_40720	364	1554	61	363	538	1728	2	303
transcript_111836	gnl|BL_ORD_ID|15102 transcript_46523	363	1554	4	363	880	2071	2	361
transcript_111840	gnl|BL_ORD_ID|17907 transcript_51702	245	3241	2	247	788	3807	424	669
transcript_111871	gnl|BL_ORD_ID|28166 transcript_69721	309	1900	52	312	715	2306	236	496
transcript_111871	gnl|BL_ORD_ID|58377 transcript_14624	310	1902	7	312	809	2401	2	316
transcript_111944	gnl|BL_ORD_ID|41017 transcript_6906	12	1459	1454	2292	2	1437	2212	3050
transcript_111997	gnl|BL_ORD_ID|25160 transcript_64235	2	2297	2295	3285	3	2299	2586	3576
transcript_112	gnl|BL_ORD_ID|41927 transcript_92801	200	6127	1	203	325	6239	2	205
transcript_112079	gnl|BL_ORD_ID|8693 transcript_2859	1	1678	1676	3077	1	1677	2289	3691
transcript_11211	gnl|BL_ORD_ID|19105 transcript_52791	17	2165	2161	2621	1	2152	2368	2828
transcript_11211	gnl|BL_ORD_ID|44611 transcript_97687	1	2164	2161	2673	1	2164	2271	2783
transcript_112115	gnl|BL_ORD_ID|53042 transcript_9985	131	2027	1	133	863	2759	228	360
transcript_112115	gnl|BL_ORD_ID|56346 transcript_118291	131	2027	1	133	718	2620	83	215
transcript_112138	gnl|BL_ORD_ID|52994 transcript_9838	2	2065	2062	2623	4	2059	2188	2749
transcript_112243	gnl|BL_ORD_ID|29135 transcript_71516	1	1774	1771	2068	2	1773	2354	2651
transcript_112258	gnl|BL_ORD_ID|17218 transcript_50379	274	2367	38	278	1919	4010	1558	1798
transcript_112267	gnl|BL_ORD_ID|42014 transcript_92954	1	3309	3308	4078	2	3305	3419	4175
transcript_112299	gnl|BL_ORD_ID|55816 transcript_117295	2	2157	2161	2713	59	2221	2948	3517
transcript_1123	gnl|BL_ORD_ID|50314 transcript_108250	402	4227	2	403	663	4482	55	462
transcript_112301	gnl|BL_ORD_ID|49980 transcript_107615	1	1892	1889	2599	15	1907	2540	3250
transcript_112343	gnl|BL_ORD_ID|8548 transcript_2480	2	2110	2108	3562	73	2180	2316	3770
transcript_11243	gnl|BL_ORD_ID|37910 transcript_86631	2	2134	2133	2651	1	2133	3692	4209
transcript_11243	gnl|BL_ORD_ID|55995 transcript_117619	97	2564	1	101	620	3086	1	101
transcript_112437	gnl|BL_ORD_ID|20714 transcript_55863	1	2033	2033	2427	46	2080	2299	2692
transcript_112467	gnl|BL_ORD_ID|52832 transcript_9405	1	1724	1722	2568	1	1724	1872	2717
transcript_112518	gnl|BL_ORD_ID|12193 transcript_41183	1	1175	1172	2253	498	1672	1982	3064
transcript_112518	gnl|BL_ORD_ID|56939 transcript_10762	1	1175	1172	2253	79	1253	1564	2635
transcript_112535	gnl|BL_ORD_ID|55154 transcript_116092	9	719	717	1346	4	714	1945	2574
transcript_112535	gnl|BL_ORD_ID|5546 transcript_28057	9	719	717	1346	7	717	928	1557
transcript_112617	gnl|BL_ORD_ID|22837 transcript_59873	1	2198	2198	2596	19	2215	3012	3410
transcript_112632	gnl|BL_ORD_ID|51422 transcript_110299	1	1246	1246	2188	836	2081	2259	3202
transcript_112641	gnl|BL_ORD_ID|18689 transcript_4749	104	1440	1441	2629	2	1338	2134	3322
transcript_112657	gnl|BL_ORD_ID|14271 transcript_44957	641	1956	7	646	1584	2898	846	1484
transcript_112657	gnl|BL_ORD_ID|16475 transcript_48982	641	1956	7	646	1532	2847	794	1432
transcript_112657	gnl|BL_ORD_ID|22972 transcript_60120	641	1956	7	646	1289	2604	551	1189
transcript_112657	gnl|BL_ORD_ID|41241 transcript_7451	641	1956	7	646	1610	2925	872	1510
transcript_112683	gnl|BL_ORD_ID|14279 transcript_44967	144	2019	1	149	731	2606	18	166
transcript_11269	gnl|BL_ORD_ID|19223 transcript_53019	337	2684	51	338	515	2870	2	292
transcript_112695	gnl|BL_ORD_ID|39711 transcript_89943	111	2590	2585	3259	130	2609	2718	3392
transcript_112695	gnl|BL_ORD_ID|49959 transcript_107588	290	3314	113	289	1162	4192	135	310
transcript_112718	gnl|BL_ORD_ID|196 transcript_376	1	3292	3288	4487	1	3291	3858	5057
transcript_112749	gnl|BL_ORD_ID|18341 transcript_3879	1	2479	2474	3105	37	2515	2771	3402
transcript_112813	gnl|BL_ORD_ID|19962 transcript_54478	1	1069	1067	1482	1	1057	1771	2186
transcript_112828	gnl|BL_ORD_ID|36079 transcript_83251	2	2043	2043	2960	40	2081	2510	3427
transcript_112858	gnl|BL_ORD_ID|35644 transcript_82431	1	2077	2076	2775	111	2187	2518	3217
transcript_112902	gnl|BL_ORD_ID|42791 transcript_94380	1	2461	2462	2789	46	2509	2637	2965
transcript_112932	gnl|BL_ORD_ID|20811 transcript_56050	105	2223	1	109	338	2460	1	111
transcript_112995	gnl|BL_ORD_ID|33926 transcript_79248	1	1314	1315	1947	13	1326	1584	2216
transcript_113	gnl|BL_ORD_ID|32737 transcript_77071	397	6088	20	398	524	6215	2	380
transcript_113171	gnl|BL_ORD_ID|39827 transcript_90152	302	1430	44	305	888	2016	1	263
transcript_113177	gnl|BL_ORD_ID|35596 transcript_82322	2	2652	2652	3505	1	2639	3568	4421
transcript_113182	gnl|BL_ORD_ID|29055 transcript_71369	1172	3542	1	1173	1291	3659	15	1187
transcript_113237	gnl|BL_ORD_ID|8701 transcript_2876	11	1803	1800	3403	2	1782	2059	3667
transcript_113271	gnl|BL_ORD_ID|21736 transcript_57763	717	2106	73	719	1187	2581	1	647
transcript_113298	gnl|BL_ORD_ID|8319 transcript_1933	1339	2860	1	1341	2411	3932	117	1456
transcript_113303	gnl|BL_ORD_ID|52656 transcript_8911	1080	2674	1	1081	1200	2794	2	1077
transcript_113303	gnl|BL_ORD_ID|52810 transcript_9349	1080	2674	1	1081	1203	2797	1	1080
transcript_113350	gnl|BL_ORD_ID|602 transcript_1225	18	3044	3045	3883	36	3062	3180	4016
transcript_113361	gnl|BL_ORD_ID|12234 transcript_41265	258	4368	1	258	621	4731	250	507
transcript_113379	gnl|BL_ORD_ID|16749 transcript_49484	21	2627	2629	2845	1	2612	2751	2969
transcript_113432	gnl|BL_ORD_ID|41864 transcript_92665	1	2786	2784	3726	28	2805	3121	4048
transcript_113440	gnl|BL_ORD_ID|29074 transcript_71403	163	2191	1	166	384	2413	89	254
transcript_113440	gnl|BL_ORD_ID|57894 transcript_13362	163	2263	1	166	383	2484	88	253
transcript_113456	gnl|BL_ORD_ID|38599 transcript_87874	1270	3261	1	1272	1391	3381	2	1272
transcript_11347	gnl|BL_ORD_ID|50774 transcript_109098	284	2655	96	286	299	2668	2	198
transcript_113483	gnl|BL_ORD_ID|20688 transcript_55815	238	2620	2	238	934	3313	27	265
transcript_113486	gnl|BL_ORD_ID|8525 transcript_2419	110	2836	2834	3454	1	2724	3198	3818
transcript_113498	gnl|BL_ORD_ID|16319 transcript_48703	10	1501	1499	1856	2	1493	2754	3111
transcript_113515	gnl|BL_ORD_ID|21148 transcript_56684	716	2903	99	717	904	3091	1	619
transcript_113550	gnl|BL_ORD_ID|59272 transcript_48536	1	1612	1609	2850	1316	2927	3208	4447
transcript_113627	gnl|BL_ORD_ID|54921 transcript_115649	279	1232	40	280	2301	3254	1804	2044
transcript_113638	gnl|BL_ORD_ID|55253 transcript_116268	1	1258	1257	1722	1	1246	1643	2106
transcript_113638	gnl|BL_ORD_ID|861 transcript_16925	1	1258	1257	1722	2	1249	1772	2237
transcript_113658	gnl|BL_ORD_ID|57237 transcript_11532	436	2365	72	436	473	2404	2	367
transcript_113668	gnl|BL_ORD_ID|58392 transcript_14655	1	1836	1835	2222	80	1915	2073	2459
transcript_11369	gnl|BL_ORD_ID|22824 transcript_59848	192	2627	18	195	1305	3740	2	179
transcript_113716	gnl|BL_ORD_ID|21802 transcript_57870	1	1246	1245	2028	19	1264	1795	2578
transcript_113735	gnl|BL_ORD_ID|936 transcript_17091	1	1355	1353	2120	45	1398	1528	2291
transcript_113749	gnl|BL_ORD_ID|18793 transcript_5003	2	2548	2547	2896	12	2558	2831	3180
transcript_113838	gnl|BL_ORD_ID|38030 transcript_86817	11	2705	2700	3355	54	2744	3516	4193
transcript_113852	gnl|BL_ORD_ID|8377 transcript_2059	121	3575	1	122	388	3841	154	276
transcript_113896	gnl|BL_ORD_ID|618 transcript_1258	426	4083	81	428	476	4133	2	349
transcript_11397	gnl|BL_ORD_ID|24759 transcript_63479	1192	2664	10	1194	2351	3824	2	1186
transcript_113985	gnl|BL_ORD_ID|1093 transcript_17502	1	1085	1084	1492	633	1724	1866	2274
transcript_113985	gnl|BL_ORD_ID|1116 transcript_17575	1	1085	1084	1448	682	1775	1917	2281
transcript_113985	gnl|BL_ORD_ID|42624 transcript_94059	1	1085	1084	1492	593	1682	1824	2232
transcript_113985	gnl|BL_ORD_ID|979 transcript_17199	1	1085	1084	1492	651	1745	1887	2291
transcript_11402	gnl|BL_ORD_ID|29759 transcript_5734	1	1394	1392	2654	1	1395	1587	2861
transcript_11402	gnl|BL_ORD_ID|34849 transcript_80937	1	1394	1392	2654	1	1394	1586	2848
transcript_114053	gnl|BL_ORD_ID|16702 transcript_49403	2	3530	3528	4022	22	3546	3823	4317
transcript_114146	gnl|BL_ORD_ID|39128 transcript_88860	1035	2912	1	1035	1190	3081	2	1053
transcript_114183	gnl|BL_ORD_ID|41298 transcript_7583	1	1662	1660	2477	23	1682	2026	2843
transcript_114183	gnl|BL_ORD_ID|59319 transcript_55297	1	1662	1660	2476	3	1664	2008	2826
transcript_114188	gnl|BL_ORD_ID|644 transcript_1320	372	3974	1	376	659	4262	102	477
transcript_114200	gnl|BL_ORD_ID|1270 transcript_17956	120	1960	1	125	253	2093	1	125
transcript_114222	gnl|BL_ORD_ID|45825 transcript_99920	1	1759	1755	1870	2	1759	1875	1990
transcript_114330	gnl|BL_ORD_ID|45472 transcript_99296	144	2373	1	145	1360	3578	1	138
transcript_11434	gnl|BL_ORD_ID|54881 transcript_115580	114	2639	1	113	342	2866	1	113
transcript_114386	gnl|BL_ORD_ID|37297 transcript_85463	1	1283	1282	1606	1	1278	1784	2109
transcript_114439	gnl|BL_ORD_ID|48074 transcript_104019	1	3664	3662	3929	264	3927	4056	4323
transcript_114495	gnl|BL_ORD_ID|4515 transcript_25828	198	1575	2	198	381	1758	36	232
transcript_11451	gnl|BL_ORD_ID|32539 transcript_76717	103	1866	1867	2613	27	1790	1894	2640
transcript_114517	gnl|BL_ORD_ID|49904 transcript_107490	267	1252	3	269	1743	2728	1	266
transcript_114525	gnl|BL_ORD_ID|54355 transcript_114550	2	2284	2282	2538	12	2294	2471	2727
transcript_114607	gnl|BL_ORD_ID|11868 transcript_40611	2	3568	3568	4023	93	3651	4398	4853
transcript_114607	gnl|BL_ORD_ID|159 transcript_303	2	3568	3568	4039	97	3664	4882	5353
transcript_114621	gnl|BL_ORD_ID|20975 transcript_56351	2	4357	4357	4554	396	4761	4929	5126
transcript_114719	gnl|BL_ORD_ID|15710 transcript_47598	1	1725	1720	2214	145	1867	2011	2505
transcript_114799	gnl|BL_ORD_ID|27597 transcript_68667	1	1115	1113	1557	1	1112	1854	2298
transcript_114814	gnl|BL_ORD_ID|26117 transcript_65970	180	4779	4778	5268	2	4600	4958	5449
transcript_114814	gnl|BL_ORD_ID|32886 transcript_77338	363	5266	1	366	952	5854	21	391
transcript_114824	gnl|BL_ORD_ID|18296 transcript_3737	1616	3303	1	1616	1794	3481	1	1616
transcript_114832	gnl|BL_ORD_ID|54687 transcript_115182	1	2414	2409	2811	1	2409	2840	3241
transcript_11484	gnl|BL_ORD_ID|18385 transcript_3997	14	2325	2323	2670	2	2313	2966	3313
transcript_114871	gnl|BL_ORD_ID|27186 transcript_67922	108	1568	1	108	669	2129	153	260
transcript_114877	gnl|BL_ORD_ID|14759 transcript_45886	141	2088	2085	3366	38	1986	2527	3808
transcript_11489	gnl|BL_ORD_ID|41509 transcript_8111	174	2643	1	173	350	2819	1	173
transcript_114967	gnl|BL_ORD_ID|100 transcript_179	111	2735	2734	5156	497	3128	3282	5704
transcript_114967	gnl|BL_ORD_ID|104 transcript_186	106	2735	2734	5156	384	3020	3174	5596
transcript_114967	gnl|BL_ORD_ID|141 transcript_263	106	2735	2734	5156	219	2855	3009	5431
transcript_114967	gnl|BL_ORD_ID|45375 transcript_99103	25	4349	4345	5156	1	4316	5009	5817
transcript_114989	gnl|BL_ORD_ID|18485 transcript_4232	18	2204	2202	3279	2	2188	2299	3376
transcript_114991	gnl|BL_ORD_ID|40672 transcript_91717	1	1014	1009	1565	877	1890	3522	4078
transcript_115016	gnl|BL_ORD_ID|52263 transcript_111863	120	1278	1275	2341	205	1364	3337	4402
transcript_115020	gnl|BL_ORD_ID|2058 transcript_19989	11	1404	1405	1894	7	1402	1615	2104
transcript_115020	gnl|BL_ORD_ID|58510 transcript_14950	11	1404	1405	1894	355	1752	1965	2450
transcript_115050	gnl|BL_ORD_ID|51705 transcript_110809	2	2378	2379	2774	17	2392	2859	3256
transcript_11510	gnl|BL_ORD_ID|30072 transcript_6494	1	1407	1404	2482	1	1408	2033	3110
transcript_115122	gnl|BL_ORD_ID|32015 transcript_75727	1	2235	2232	3039	1	2233	2644	3449
transcript_115149	gnl|BL_ORD_ID|30278 transcript_72432	2	2219	2217	2438	24	2244	2432	2654
transcript_115161	gnl|BL_ORD_ID|51010 transcript_109514	1	3146	3145	3561	660	3801	4174	4590
transcript_115288	gnl|BL_ORD_ID|13671 transcript_43920	1	1386	1384	1930	15	1403	2171	2717
transcript_115313	gnl|BL_ORD_ID|12083 transcript_40973	2437	5222	1	2439	2751	5537	20	2491
transcript_115359	gnl|BL_ORD_ID|29569 transcript_5258	1	1895	1891	2748	1	1895	2333	3190
transcript_115443	gnl|BL_ORD_ID|18769 transcript_4924	2	2778	2774	3061	6	2780	2881	3167
transcript_115443	gnl|BL_ORD_ID|19212 transcript_53003	2	2778	2774	3061	4	2790	2892	3181
transcript_115443	gnl|BL_ORD_ID|37842 transcript_86494	2	2778	2774	3061	4	2780	2880	3161
transcript_115443	gnl|BL_ORD_ID|41011 transcript_6896	19	2778	2774	3058	80	2839	2940	3224
transcript_115443	gnl|BL_ORD_ID|46386 transcript_100958	2	2778	2774	3061	374	3137	3237	3523
transcript_115445	gnl|BL_ORD_ID|33261 transcript_78034	998	3022	1	1002	2446	4470	1120	2122
transcript_115445	gnl|BL_ORD_ID|40081 transcript_90618	998	3022	1	1002	3343	5366	1484	2499
transcript_115445	gnl|BL_ORD_ID|46363 transcript_100917	998	3022	1	1002	2980	5005	1121	2136
transcript_115445	gnl|BL_ORD_ID|49726 transcript_107171	998	3022	1	1002	2780	4804	932	1934
transcript_115453	gnl|BL_ORD_ID|43189 transcript_95096	353	3546	1	354	458	3669	2	356
transcript_115455	gnl|BL_ORD_ID|54857 transcript_115528	277	2373	5	277	675	2749	88	357
transcript_115503	gnl|BL_ORD_ID|29441 transcript_72107	2	2585	2580	3024	142	2725	3297	3739
transcript_115503	gnl|BL_ORD_ID|33547 transcript_78554	2	2585	2580	3024	36	2642	3213	3655
transcript_115599	gnl|BL_ORD_ID|41341 transcript_7681	346	2275	9	348	961	2890	1	346
transcript_115706	gnl|BL_ORD_ID|21115 transcript_56622	165	1049	2	169	1057	1941	1	168
transcript_115706	gnl|BL_ORD_ID|21759 transcript_57799	165	1049	3	169	642	1526	1	167
transcript_115706	gnl|BL_ORD_ID|34427 transcript_80143	165	1049	2	169	828	1712	1	168
transcript_115706	gnl|BL_ORD_ID|34837 transcript_80914	165	1049	18	169	753	1637	1	152
transcript_115706	gnl|BL_ORD_ID|41693 transcript_92363	165	1049	2	169	706	1590	1	168
transcript_115706	gnl|BL_ORD_ID|45284 transcript_98943	165	999	1	169	829	1663	1	169
transcript_115706	gnl|BL_ORD_ID|57287 transcript_11664	165	1049	2	169	970	1854	143	310
transcript_115706	gnl|BL_ORD_ID|58734 transcript_15522	165	1049	2	169	750	1634	1	168
transcript_115758	gnl|BL_ORD_ID|50030 transcript_107712	147	2403	2399	3311	1	2257	2411	3323
transcript_115770	gnl|BL_ORD_ID|54460 transcript_114762	1	2768	2765	3253	1	2760	3541	4028
transcript_11581	gnl|BL_ORD_ID|30570 transcript_72998	10	1582	1581	2667	7	1578	1738	2816
transcript_115819	gnl|BL_ORD_ID|13597 transcript_43760	16	1844	1841	2593	78	1906	3376	4135
transcript_115826	gnl|BL_ORD_ID|125 transcript_227	240	5250	1	239	395	5408	1	240
transcript_115830	gnl|BL_ORD_ID|1730 transcript_19117	140	1938	11	141	239	2023	2	132
transcript_115877	gnl|BL_ORD_ID|59480 transcript_77132	141	2030	1	141	676	2566	62	202
transcript_115886	gnl|BL_ORD_ID|356 transcript_690	25	2782	2782	4400	2	2763	2993	4611
transcript_115923	gnl|BL_ORD_ID|32877 transcript_77326	1	1850	1846	2748	1	1850	2251	3153
transcript_116014	gnl|BL_ORD_ID|44184 transcript_96913	25	2845	2843	3540	2	2855	3455	4152
transcript_116014	gnl|BL_ORD_ID|627 transcript_1274	354	3605	3	354	913	4189	172	522
transcript_116030	gnl|BL_ORD_ID|51491 transcript_110420	277	7186	1	276	921	7825	33	307
transcript_116032	gnl|BL_ORD_ID|50909 transcript_109342	1269	3043	1	1272	1732	3504	49	1318
transcript_116049	gnl|BL_ORD_ID|3814 transcript_24239	248	1556	5	252	514	1822	97	344
transcript_116049	gnl|BL_ORD_ID|3889 transcript_24407	248	1556	5	249	530	1838	5	249
transcript_116070	gnl|BL_ORD_ID|8391 transcript_2084	2	2526	2526	3235	396	2922	3151	3860
transcript_116082	gnl|BL_ORD_ID|49234 transcript_106261	1	1840	1839	2066	1	1840	2027	2254
transcript_116100	gnl|BL_ORD_ID|51019 transcript_109529	1	2150	2149	2712	424	2579	2978	3547
transcript_116137	gnl|BL_ORD_ID|13189 transcript_42988	189	3007	1	190	702	3516	39	218
transcript_116137	gnl|BL_ORD_ID|18374 transcript_3967	189	2945	1	190	718	3470	47	234
transcript_116137	gnl|BL_ORD_ID|53733 transcript_113382	189	3007	1	190	762	3580	39	220
transcript_116168	gnl|BL_ORD_ID|39583 transcript_89707	1	1428	1426	2148	117	1544	1788	2506
transcript_116187	gnl|BL_ORD_ID|34078 transcript_79528	2	2309	2307	3570	23	2309	3181	4444
transcript_116262	gnl|BL_ORD_ID|20263 transcript_55045	603	2689	84	607	1444	3528	2	526
transcript_116268	gnl|BL_ORD_ID|861 transcript_16925	1	1308	1304	2106	2	1311	1434	2237
transcript_116325	gnl|BL_ORD_ID|41329 transcript_7653	205	2638	2	209	429	2862	5	212
transcript_116325	gnl|BL_ORD_ID|51884 transcript_111139	205	2638	2	206	434	2860	4	214
transcript_116331	gnl|BL_ORD_ID|19972 transcript_54494	143	1208	7	145	590	1655	2	140
transcript_116337	gnl|BL_ORD_ID|24261 transcript_62529	18	1980	1976	2208	27	1988	2253	2479
transcript_116337	gnl|BL_ORD_ID|39605 transcript_89753	18	1978	1976	2213	28	1985	2127	2362
transcript_116337	gnl|BL_ORD_ID|52576 transcript_8704	1	1980	1976	2213	1	1980	2252	2489
transcript_116337	gnl|BL_ORD_ID|56765 transcript_10299	18	1980	1976	2213	28	1991	2263	2498
transcript_116337	gnl|BL_ORD_ID|57174 transcript_11368	18	1980	1976	2213	184	2147	2419	2654
transcript_11635	gnl|BL_ORD_ID|38376 transcript_87444	289	2636	56	291	603	2953	2	237
transcript_116351	gnl|BL_ORD_ID|47255 transcript_102488	1	2565	2566	3779	9	2573	3257	4466
transcript_11640	gnl|BL_ORD_ID|15573 transcript_47354	220	2576	2	221	771	3135	413	632
transcript_116486	gnl|BL_ORD_ID|33224 transcript_77972	1	1161	1159	1705	1135	2304	2776	3319
transcript_11652	gnl|BL_ORD_ID|49609 transcript_106952	12	2262	2259	2640	2	2253	2911	3293
transcript_116547	gnl|BL_ORD_ID|15369 transcript_47000	1353	3735	1	1354	1586	3970	8	1391
transcript_116565	gnl|BL_ORD_ID|14086 transcript_44633	1	2641	2638	3447	1705	4348	4680	5492
transcript_116576	gnl|BL_ORD_ID|12204 transcript_41201	1	1144	1143	1684	1	1144	1860	2403
transcript_116576	gnl|BL_ORD_ID|57178 transcript_11372	1	1144	1143	1684	2	1145	1861	2377
transcript_116625	gnl|BL_ORD_ID|39319 transcript_89191	1	1996	1993	2154	314	2312	2425	2586
transcript_116641	gnl|BL_ORD_ID|42477 transcript_93791	1	1739	1737	2358	2	1730	3012	3633
transcript_116657	gnl|BL_ORD_ID|46691 transcript_101490	1	1137	1136	1641	560	1699	2270	2774
transcript_116673	gnl|BL_ORD_ID|48639 transcript_105086	2256	4594	1	2255	2395	4742	8	2262
transcript_116675	gnl|BL_ORD_ID|48704 transcript_105200	1	1288	1288	2169	1	1288	2396	3279
transcript_116727	gnl|BL_ORD_ID|8372 transcript_2042	2	3247	3245	3766	4	3249	3369	3890
transcript_116742	gnl|BL_ORD_ID|17380 transcript_50685	204	2771	1	204	2497	5063	2079	2282
transcript_116742	gnl|BL_ORD_ID|31797 transcript_75304	204	2675	1	204	2632	5103	2214	2417
transcript_116768	gnl|BL_ORD_ID|52767 transcript_9204	252	2214	3	253	854	2816	176	426
transcript_116784	gnl|BL_ORD_ID|26450 transcript_66540	208	2432	2	208	877	3101	25	229
transcript_116834	gnl|BL_ORD_ID|2179 transcript_20275	183	1054	2	182	1230	2102	18	199
transcript_116834	gnl|BL_ORD_ID|5643 transcript_28240	183	1054	2	182	627	1498	7	187
transcript_116855	gnl|BL_ORD_ID|52263 transcript_111863	1	1364	1361	2424	7	1364	3337	4403
transcript_116875	gnl|BL_ORD_ID|44162 transcript_96878	1	2890	2889	3593	17	2898	4334	5049
transcript_116908	gnl|BL_ORD_ID|57486 transcript_12194	313	1717	35	312	1151	2555	1	278
transcript_116986	gnl|BL_ORD_ID|51491 transcript_110420	433	7380	36	433	923	7877	2	397
transcript_1171	gnl|BL_ORD_ID|49794 transcript_107297	2	3401	3402	4260	31	3431	3563	4427
transcript_117103	gnl|BL_ORD_ID|18328 transcript_3839	484	3191	9	489	685	3394	2	483
transcript_117134	gnl|BL_ORD_ID|29639 transcript_5440	255	3106	2	259	382	3245	3	257
transcript_117141	gnl|BL_ORD_ID|57131 transcript_11253	362	2131	6	364	678	2447	2	360
transcript_117150	gnl|BL_ORD_ID|18202 transcript_3516	139	3108	1	143	500	3481	149	310
transcript_117150	gnl|BL_ORD_ID|18238 transcript_3606	139	3108	1	143	353	3334	2	163
transcript_117150	gnl|BL_ORD_ID|18447 transcript_4135	139	3108	1	143	467	3448	135	277
transcript_117150	gnl|BL_ORD_ID|38644 transcript_87969	139	3108	1	143	334	3342	2	144
transcript_11719	gnl|BL_ORD_ID|55688 transcript_117072	223	2674	1	225	1026	3477	29	253
transcript_117220	gnl|BL_ORD_ID|513 transcript_1026	161	3590	1	160	902	4331	1	161
transcript_117223	gnl|BL_ORD_ID|37924 transcript_86650	1127	2556	1	1127	1260	2690	1	1127
transcript_117231	gnl|BL_ORD_ID|43152 transcript_95028	3	3138	3134	4110	2	3148	3820	4796
transcript_117334	gnl|BL_ORD_ID|16571 transcript_49170	359	1901	70	359	989	2532	11	299
transcript_117377	gnl|BL_ORD_ID|29170 transcript_71587	1206	2497	1	1206	2380	3680	1023	2225
transcript_117412	gnl|BL_ORD_ID|416 transcript_828	690	4190	9	691	942	4432	1	687
transcript_117449	gnl|BL_ORD_ID|162 transcript_306	1	2999	2999	4907	284	3282	3390	5299
transcript_117449	gnl|BL_ORD_ID|54485 transcript_114814	1	2999	2999	4909	251	3248	3356	5266
transcript_117478	gnl|BL_ORD_ID|18300 transcript_3748	208	2152	2	209	1577	3515	60	267
transcript_117483	gnl|BL_ORD_ID|16765 transcript_49519	1468	4358	1	1471	2469	5355	1	1481
transcript_117503	gnl|BL_ORD_ID|30416 transcript_72696	2	3686	3686	4235	7	3697	3829	4377
transcript_117503	gnl|BL_ORD_ID|45039 transcript_98475	3	3686	3687	4343	1	3677	4520	5176
transcript_117512	gnl|BL_ORD_ID|45940 transcript_100151	354	4454	1	355	870	4972	266	619
transcript_117513	gnl|BL_ORD_ID|16782 transcript_49549	1	2350	2347	2943	48	2369	2788	3385
transcript_117513	gnl|BL_ORD_ID|52026 transcript_111411	252	2937	1	248	385	3047	23	266
transcript_117520	gnl|BL_ORD_ID|48492 transcript_104834	244	3302	1	249	2087	5149	5	253
transcript_117564	gnl|BL_ORD_ID|56985 transcript_10885	115	2550	1	115	228	2660	7	121
transcript_117720	gnl|BL_ORD_ID|53560 transcript_113077	381	1362	4	381	837	1817	11	388
transcript_117751	gnl|BL_ORD_ID|2234 transcript_20411	1	1223	1219	1801	88	1313	1446	2027
transcript_117751	gnl|BL_ORD_ID|2891 transcript_22080	1	1223	1219	1801	49	1276	1409	1990
transcript_117785	gnl|BL_ORD_ID|29991 transcript_6277	500	2898	7	504	726	3124	2	499
transcript_117792	gnl|BL_ORD_ID|47822 transcript_103565	1	2028	2027	3083	2	2029	2227	3283
transcript_117856	gnl|BL_ORD_ID|28705 transcript_70723	189	1675	5	192	1405	2891	4	179
transcript_117856	gnl|BL_ORD_ID|44045 transcript_96663	189	1687	5	192	1374	2872	73	260
transcript_117866	gnl|BL_ORD_ID|11901 transcript_40665	1	2944	2943	3413	240	3183	3321	3791
transcript_117920	gnl|BL_ORD_ID|14140 transcript_44732	1	1892	1893	2664	384	2275	2840	3611
transcript_117940	gnl|BL_ORD_ID|446 transcript_886	2	3180	3178	3758	7	3176	3831	4412
transcript_117990	gnl|BL_ORD_ID|23124 transcript_60408	140	2515	1	142	822	3203	6	148
transcript_117993	gnl|BL_ORD_ID|26925 transcript_67433	352	2186	66	354	392	2229	2	290
transcript_118026	gnl|BL_ORD_ID|3159 transcript_22706	145	1340	2	142	722	1917	11	151
transcript_118045	gnl|BL_ORD_ID|34346 transcript_80002	1	1846	1843	3538	128	1970	2099	3818
transcript_118108	gnl|BL_ORD_ID|33446 transcript_78373	1063	2264	1	1062	1490	2697	12	1073
transcript_118128	gnl|BL_ORD_ID|829 transcript_16856	637	1837	9	639	1046	2244	2	634
transcript_11816	gnl|BL_ORD_ID|15026 transcript_46371	1	1899	1895	2653	1	1899	2296	3054
transcript_118196	gnl|BL_ORD_ID|57218 transcript_11471	1	1185	1183	1740	646	1830	2033	2590
transcript_118203	gnl|BL_ORD_ID|51491 transcript_110420	232	7197	1	232	922	7880	73	306
transcript_118228	gnl|BL_ORD_ID|18435 transcript_4103	2	2904	2901	3232	21	2921	3112	3441
transcript_118228	gnl|BL_ORD_ID|30983 transcript_73780	2	2904	2901	3124	4	2914	3105	3327
transcript_118241	gnl|BL_ORD_ID|14652 transcript_45687	291	2284	9	290	542	2535	1	282
transcript_118326	gnl|BL_ORD_ID|171 transcript_332	271	4759	2	271	701	5192	266	535
transcript_118326	gnl|BL_ORD_ID|217 transcript_424	271	4759	2	271	496	4982	59	337
transcript_118359	gnl|BL_ORD_ID|17710 transcript_51325	24	3144	3145	4030	1	3115	3266	4147
transcript_118395	gnl|BL_ORD_ID|36908 transcript_84759	27	2750	2747	3762	2	2726	2836	3851
transcript_118446	gnl|BL_ORD_ID|15903 transcript_47945	1	1090	1090	1412	1	1094	1366	1688
transcript_118451	gnl|BL_ORD_ID|39727 transcript_89965	12	1751	1748	2446	2	1740	2019	2717
transcript_11854	gnl|BL_ORD_ID|14756 transcript_45880	1	1320	1320	2611	36	1357	1475	2766
transcript_118722	gnl|BL_ORD_ID|22785 transcript_59775	1255	2692	1	1256	1891	3328	2	1257
transcript_118735	gnl|BL_ORD_ID|39358 transcript_89265	1	1346	1348	1554	40	1397	1661	1866
transcript_118841	gnl|BL_ORD_ID|58170 transcript_14080	1	1823	1823	2246	1	1822	1993	2416
transcript_118845	gnl|BL_ORD_ID|15682 transcript_47551	451	1871	7	450	1041	2460	1	444
transcript_118853	gnl|BL_ORD_ID|26403 transcript_66460	661	3096	7	661	799	3233	2	657
transcript_11959	gnl|BL_ORD_ID|45604 transcript_99522	1186	2579	1	1185	1304	2697	1	1185
transcript_11963	gnl|BL_ORD_ID|32815 transcript_77215	865	2555	9	868	1007	2688	2	861
transcript_12002	gnl|BL_ORD_ID|32263 transcript_76209	176	2625	11	176	985	3432	2	167
transcript_12037	gnl|BL_ORD_ID|53063 transcript_10028	102	2600	1	101	268	2755	33	133
transcript_12059	gnl|BL_ORD_ID|53321 transcript_112640	1	2000	2000	2614	1	2000	2135	2746
transcript_12076	gnl|BL_ORD_ID|35969 transcript_83038	1	1485	1481	2476	22	1505	1641	2636
transcript_12083	gnl|BL_ORD_ID|19777 transcript_54104	100	1904	1901	2707	1	1805	2145	2951
transcript_12099	gnl|BL_ORD_ID|21296 transcript_56979	2	2035	2034	2604	1	2033	2545	3115
transcript_12100	gnl|BL_ORD_ID|15573 transcript_47354	235	2554	11	236	816	3135	407	632
transcript_12121	gnl|BL_ORD_ID|51833 transcript_111046	13	1410	1408	2606	11	1410	1512	2712
transcript_12154	gnl|BL_ORD_ID|33629 transcript_78690	1	1567	1566	2673	19	1594	2696	3802
transcript_12159	gnl|BL_ORD_ID|27467 transcript_68426	1	1899	1894	2520	106	2006	2693	3318
transcript_1217	gnl|BL_ORD_ID|20998 transcript_56390	2	3596	3593	4225	1	3596	3829	4462
transcript_12197	gnl|BL_ORD_ID|53923 transcript_113724	117	2591	1	119	282	2749	1	119
transcript_1220	gnl|BL_ORD_ID|21641 transcript_57602	369	4231	16	369	693	4559	2	355
transcript_12215	gnl|BL_ORD_ID|43557 transcript_95783	1	2203	2202	2648	3	2200	2345	2792
transcript_12238	gnl|BL_ORD_ID|49991 transcript_107643	1	1336	1334	2537	14	1349	1510	2713
transcript_12247	gnl|BL_ORD_ID|46083 transcript_100423	373	2598	61	375	1758	3983	150	464
transcript_12276	gnl|BL_ORD_ID|12095 transcript_40996	1	1947	1945	2599	83	2049	2163	2816
transcript_12283	gnl|BL_ORD_ID|27860 transcript_69145	12	1429	1429	2599	2	1419	1529	2699
transcript_12284	gnl|BL_ORD_ID|51534 transcript_110498	12	1555	1551	2571	1	1554	1834	2859
transcript_1229	gnl|BL_ORD_ID|36700 transcript_84392	11	3324	3323	4137	2	3300	3414	4229
transcript_12311	gnl|BL_ORD_ID|45850 transcript_99966	15	1752	1748	2596	2	1758	1869	2719
transcript_12387	gnl|BL_ORD_ID|41074 transcript_7043	331	2585	51	331	763	3009	1	279
transcript_12409	gnl|BL_ORD_ID|31850 transcript_75414	1	1876	1875	2594	245	2120	2816	3534
transcript_12413	gnl|BL_ORD_ID|38719 transcript_88114	2	2013	2010	2503	1	2013	2488	2981
transcript_12433	gnl|BL_ORD_ID|56718 transcript_10166	1	1388	1388	2577	68	1459	1603	2785
transcript_12433	gnl|BL_ORD_ID|56769 transcript_10313	1	1388	1388	2479	104	1491	1635	2726
transcript_12437	gnl|BL_ORD_ID|24021 transcript_62090	115	2195	2193	2591	2	2087	3253	3653
transcript_12437	gnl|BL_ORD_ID|49467 transcript_106705	115	2123	2127	2591	2	2008	2159	2622
transcript_1247	gnl|BL_ORD_ID|15924 transcript_47982	378	4226	3	378	878	4727	2	378
transcript_1247	gnl|BL_ORD_ID|32409 transcript_76492	377	4181	2	378	576	4380	8	385
transcript_12479	gnl|BL_ORD_ID|33575 transcript_78602	12	1968	1967	2572	2	1962	2534	3139
transcript_1253	gnl|BL_ORD_ID|32613 transcript_76865	614	4215	63	614	1068	4670	2	553
transcript_12536	gnl|BL_ORD_ID|39071 transcript_88768	108	2577	1	107	215	2680	1	107
transcript_12597	gnl|BL_ORD_ID|13952 transcript_44403	14	2095	2093	2662	7	2091	2503	3072
transcript_12619	gnl|BL_ORD_ID|39071 transcript_88768	108	2515	1	107	277	2680	1	107
transcript_12650	gnl|BL_ORD_ID|33805 transcript_79007	1	1500	1501	2557	1	1500	2062	3120
transcript_12676	gnl|BL_ORD_ID|29690 transcript_5559	159	2523	1	158	863	3231	1	157
transcript_12680	gnl|BL_ORD_ID|52506 transcript_8531	240	2563	1	239	562	2891	5	242
transcript_12771	gnl|BL_ORD_ID|56673 transcript_10060	1083	2530	1	1085	1309	2763	1	1078
transcript_12816	gnl|BL_ORD_ID|33373 transcript_78245	312	2563	7	315	573	2823	1	309
transcript_12819	gnl|BL_ORD_ID|23124 transcript_60408	158	2539	15	160	822	3203	2	148
transcript_12823	gnl|BL_ORD_ID|56804 transcript_10399	124	2583	1	123	278	2737	2	124
transcript_12840	gnl|BL_ORD_ID|29577 transcript_5276	299	2526	44	299	1008	3235	1	256
transcript_12841	gnl|BL_ORD_ID|23720 transcript_61511	110	1949	1946	2558	3	1842	3314	3926
transcript_12871	gnl|BL_ORD_ID|55720 transcript_117133	364	2550	92	368	489	2678	2	278
transcript_12992	gnl|BL_ORD_ID|35623 transcript_82376	1	1574	1574	2511	2	1574	1781	2718
transcript_13002	gnl|BL_ORD_ID|19106 transcript_52792	363	2565	7	363	466	2670	2	358
transcript_13011	gnl|BL_ORD_ID|18385 transcript_3997	1	2078	2076	2550	236	2313	2966	3442
transcript_13072	gnl|BL_ORD_ID|30892 transcript_73629	146	2539	11	151	333	2724	2	139
transcript_13102	gnl|BL_ORD_ID|45604 transcript_99522	1174	2540	1	1173	1304	2670	1	1185
transcript_13119	gnl|BL_ORD_ID|35520 transcript_82165	220	2459	2	224	2864	5101	15	245
transcript_13150	gnl|BL_ORD_ID|35969 transcript_83038	1	1506	1502	2497	18	1505	1641	2636
transcript_13159	gnl|BL_ORD_ID|24383 transcript_62748	2	2056	2053	2507	1	2054	2334	2787
transcript_13189	gnl|BL_ORD_ID|24021 transcript_62090	1	2087	2085	2486	1	2087	3253	3654
transcript_13189	gnl|BL_ORD_ID|49467 transcript_106705	1	2015	2019	2485	1	2008	2159	2622
transcript_13214	gnl|BL_ORD_ID|30398 transcript_72669	180	2528	1	179	1	2349	2337	2513
transcript_13214	gnl|BL_ORD_ID|49096 transcript_105978	1	1315	1316	2528	2085	3399	885	2097
transcript_13274	gnl|BL_ORD_ID|52069 transcript_111491	1124	2529	1	1125	1256	2661	1	1125
transcript_13281	gnl|BL_ORD_ID|24192 transcript_62401	2	2036	2035	2502	1	2035	2861	3359
transcript_13300	gnl|BL_ORD_ID|29400 transcript_72017	327	2462	38	327	409	2543	1	290
transcript_13349	gnl|BL_ORD_ID|50379 transcript_108354	1	1698	1699	2473	2	1700	2017	2791
transcript_13425	gnl|BL_ORD_ID|11858 transcript_40595	1	1518	1514	2525	1	1514	1754	2774
transcript_13425	gnl|BL_ORD_ID|56684 transcript_10087	1	1518	1514	2525	1	1519	1669	2692
transcript_13426	gnl|BL_ORD_ID|30755 transcript_73377	1	2311	2308	2503	26	2355	3113	3309
transcript_13459	gnl|BL_ORD_ID|20144 transcript_54796	1202	2478	1	1205	1540	2816	1	1195
transcript_13459	gnl|BL_ORD_ID|44791 transcript_98059	599	2513	7	600	782	2696	1	592
transcript_13551	gnl|BL_ORD_ID|33373 transcript_78245	314	2520	8	316	619	2824	1	309
transcript_13607	gnl|BL_ORD_ID|16901 transcript_49765	100	2512	1	101	861	3273	1	101
transcript_13613	gnl|BL_ORD_ID|28171 transcript_69735	505	2584	67	508	679	2757	29	469
transcript_13613	gnl|BL_ORD_ID|47162 transcript_102322	505	2584	66	508	659	2750	10	449
transcript_13672	gnl|BL_ORD_ID|22094 transcript_58428	155	2506	1	154	571	2925	85	238
transcript_13672	gnl|BL_ORD_ID|41042 transcript_6976	155	2506	1	154	542	2894	59	212
transcript_13718	gnl|BL_ORD_ID|30278 transcript_72432	1	2242	2240	2526	1	2244	2389	2675
transcript_13719	gnl|BL_ORD_ID|18689 transcript_4749	1	1311	1311	2498	1	1311	2133	3320
transcript_1373	gnl|BL_ORD_ID|21323 transcript_57042	1	2341	2342	4152	22	2362	2530	4338
transcript_13743	gnl|BL_ORD_ID|56988 transcript_10892	217	2505	2	216	399	2687	1	214
transcript_13796	gnl|BL_ORD_ID|57234 transcript_11519	241	2545	1	242	356	2660	4	245
transcript_13852	gnl|BL_ORD_ID|57238 transcript_11533	209	2511	1	210	353	2655	33	239
transcript_1392	gnl|BL_ORD_ID|618 transcript_1258	337	4083	24	339	476	4223	34	349
transcript_13973	gnl|BL_ORD_ID|33573 transcript_78597	1	1484	1482	2434	1	1483	1647	2598
transcript_13974	gnl|BL_ORD_ID|18671 transcript_4698	216	2477	2	216	1064	3328	7	221
transcript_14001	gnl|BL_ORD_ID|54166 transcript_114174	609	2493	81	610	949	2825	189	714
transcript_14031	gnl|BL_ORD_ID|46155 transcript_100545	1	1765	1764	2486	90	1853	2490	3212
transcript_14056	gnl|BL_ORD_ID|50822 transcript_109185	170	2472	1	171	2068	4370	1	171
transcript_14056	gnl|BL_ORD_ID|57353 transcript_11848	172	2472	1	171	319	2619	1	171
transcript_14078	gnl|BL_ORD_ID|57012 transcript_10954	195	2469	13	200	423	2681	13	200
transcript_14089	gnl|BL_ORD_ID|30940 transcript_73705	365	2290	5	365	1001	2885	2	346
transcript_14099	gnl|BL_ORD_ID|31622 transcript_74946	200	2462	1	200	340	2602	37	236
transcript_14099	gnl|BL_ORD_ID|57144 transcript_11281	200	2495	1	200	305	2599	2	201
transcript_1419	gnl|BL_ORD_ID|35537 transcript_82206	292	4109	2	295	986	4783	551	843
transcript_1419	gnl|BL_ORD_ID|406 transcript_804	292	4131	2	295	666	4503	230	523
transcript_14211	gnl|BL_ORD_ID|52930 transcript_9675	320	2465	8	324	542	2687	2	321
transcript_14230	gnl|BL_ORD_ID|23974 transcript_62014	1	1323	1322	2461	2	1322	2104	3226
transcript_1429	gnl|BL_ORD_ID|11868 transcript_40611	31	3680	3680	4136	2	3651	4398	4853
transcript_1429	gnl|BL_ORD_ID|159 transcript_303	25	3680	3680	4152	1	3664	4882	5353
transcript_143	gnl|BL_ORD_ID|21460 transcript_57289	184	5966	1	187	346	6122	11	198
transcript_143	gnl|BL_ORD_ID|41927 transcript_92801	184	5965	1	187	474	6239	17	204
transcript_143	gnl|BL_ORD_ID|62 transcript_112	184	5966	1	187	349	6128	16	202
transcript_1444	gnl|BL_ORD_ID|35537 transcript_82206	2	3628	3628	4100	551	4160	4312	4783
transcript_1444	gnl|BL_ORD_ID|406 transcript_804	2	3628	3628	4109	230	3856	4009	4490
transcript_14459	gnl|BL_ORD_ID|18689 transcript_4749	1	1269	1268	2459	1	1269	2132	3323
transcript_1446	gnl|BL_ORD_ID|53688 transcript_113307	757	4109	9	756	1517	4869	2	748
transcript_1453	gnl|BL_ORD_ID|414 transcript_823	104	4017	1	103	578	4491	2	104
transcript_14555	gnl|BL_ORD_ID|57193 transcript_11413	275	2494	61	275	353	2571	2	225
transcript_14671	gnl|BL_ORD_ID|16309 transcript_48690	386	2434	7	385	513	2563	2	380
transcript_14674	gnl|BL_ORD_ID|41042 transcript_6976	182	2533	1	182	541	2894	1	182
transcript_14684	gnl|BL_ORD_ID|37096 transcript_85112	220	2356	2	222	1660	3796	114	334
transcript_14755	gnl|BL_ORD_ID|36444 transcript_83953	162	2437	1	163	364	2632	1	162
transcript_14788	gnl|BL_ORD_ID|31611 transcript_74929	1	1876	1871	2461	60	1933	2152	2743
transcript_14835	gnl|BL_ORD_ID|8531 transcript_2441	1	1923	1918	2391	1	1922	3311	3784
transcript_14837	gnl|BL_ORD_ID|26993 transcript_67562	1	2161	2160	2435	1	2161	2453	2728
transcript_14904	gnl|BL_ORD_ID|56681 transcript_10081	114	2345	1	113	534	2765	1	113
transcript_15002	gnl|BL_ORD_ID|28009 transcript_69428	262	2326	8	263	432	2495	2	257
transcript_15037	gnl|BL_ORD_ID|43563 transcript_95792	112	1682	1682	2501	2	1570	2419	3237
transcript_1504	gnl|BL_ORD_ID|28347 transcript_70071	2	3452	3451	4142	35	3485	3603	4294
transcript_15046	gnl|BL_ORD_ID|13521 transcript_43636	430	2473	54	429	502	2550	1	388
transcript_15073	gnl|BL_ORD_ID|54919 transcript_115644	337	2336	8	336	432	2432	4	332
transcript_1511	gnl|BL_ORD_ID|28347 transcript_70071	113	3349	3348	4065	255	3485	3603	4320
transcript_15212	gnl|BL_ORD_ID|20587 transcript_55638	178	2415	1	179	335	2572	2	180
transcript_15229	gnl|BL_ORD_ID|18671 transcript_4698	247	2419	28	247	1064	3236	2	221
transcript_15290	gnl|BL_ORD_ID|53021 transcript_9905	1007	2406	1	1009	1366	2765	104	1112
transcript_15295	gnl|BL_ORD_ID|38330 transcript_87364	694	2420	79	698	1828	3554	1	621
transcript_15377	gnl|BL_ORD_ID|15591 transcript_47389	1	1673	1671	2372	1	1681	1880	2578
transcript_154	gnl|BL_ORD_ID|27909 transcript_69241	147	4636	4631	5925	1	4486	4826	6121
transcript_15419	gnl|BL_ORD_ID|40860 transcript_92064	143	2394	12	145	246	2496	1	134
transcript_1544	gnl|BL_ORD_ID|51421 transcript_110298	13	3713	3711	4087	1	3699	3800	4176
transcript_15522	gnl|BL_ORD_ID|29577 transcript_5276	211	2407	1	215	1042	3235	2	216
transcript_15549	gnl|BL_ORD_ID|35071 transcript_81347	1	1289	1287	2388	1	1288	1400	2500
transcript_15551	gnl|BL_ORD_ID|11717 transcript_40332	214	2386	2	214	384	2556	1	213
transcript_15571	gnl|BL_ORD_ID|28369 transcript_70113	317	2382	69	321	578	2642	1	252
transcript_15580	gnl|BL_ORD_ID|44820 transcript_98108	1	1905	1903	2439	2	1894	3305	3842
transcript_15609	gnl|BL_ORD_ID|39191 transcript_88979	1	1677	1677	2285	1	1682	1878	2486
transcript_15609	gnl|BL_ORD_ID|41580 transcript_8325	1	1677	1677	2383	1	1677	2191	2897
transcript_1561	gnl|BL_ORD_ID|577 transcript_1164	140	4059	1	139	345	4264	2	140
transcript_1565	gnl|BL_ORD_ID|24885 transcript_63707	2	2389	2388	4022	49	2443	2696	4332
transcript_15702	gnl|BL_ORD_ID|13058 transcript_42755	1	1378	1378	2394	12	1373	2305	3321
transcript_15762	gnl|BL_ORD_ID|18847 transcript_52294	176	2392	1	179	386	2603	77	255
transcript_15762	gnl|BL_ORD_ID|34445 transcript_80172	1	1978	1977	2392	36	2002	2167	2583
transcript_1581	gnl|BL_ORD_ID|39277 transcript_89118	1	2639	2635	3911	38	2674	3192	4467
transcript_15819	gnl|BL_ORD_ID|52517 transcript_8574	1109	2390	1	1110	1566	2857	72	1202
transcript_15833	gnl|BL_ORD_ID|43919 transcript_96451	13	1359	1359	2374	1	1348	1480	2494
transcript_15884	gnl|BL_ORD_ID|41252 transcript_7474	13	1961	1959	2361	2	1929	2592	2994
transcript_15888	gnl|BL_ORD_ID|57413 transcript_11998	1	1803	1802	2373	1	1814	2043	2609
transcript_15923	gnl|BL_ORD_ID|40288 transcript_91018	219	2378	1	220	632	2790	304	523
transcript_15923	gnl|BL_ORD_ID|57603 transcript_12546	219	2378	1	220	431	2591	101	321
transcript_15953	gnl|BL_ORD_ID|29887 transcript_6026	464	2379	87	465	1283	3198	29	405
transcript_15969	gnl|BL_ORD_ID|19902 transcript_54350	1083	2362	1	1086	1746	3027	77	1164
transcript_15975	gnl|BL_ORD_ID|52926 transcript_9664	224	2382	2	225	653	2811	34	240
transcript_1598	gnl|BL_ORD_ID|12457 transcript_41678	325	4073	29	326	509	4257	2	299
transcript_15991	gnl|BL_ORD_ID|57509 transcript_12258	229	2372	2	231	434	2596	90	319
transcript_15991	gnl|BL_ORD_ID|57851 transcript_13244	229	2368	2	231	381	2519	37	266
transcript_15991	gnl|BL_ORD_ID|58160 transcript_14048	229	2368	21	231	329	2483	5	214
transcript_15997	gnl|BL_ORD_ID|57914 transcript_13411	1	1727	1727	2307	1	1727	1940	2520
transcript_16033	gnl|BL_ORD_ID|46475 transcript_101110	332	2357	35	331	508	2542	1	296
transcript_16033	gnl|BL_ORD_ID|56824 transcript_10447	332	2374	48	331	732	2781	1	285
transcript_16033	gnl|BL_ORD_ID|57008 transcript_10941	332	2376	48	331	622	2674	1	284
transcript_16115	gnl|BL_ORD_ID|16845 transcript_49653	209	2391	2	211	1137	3311	32	241
transcript_16115	gnl|BL_ORD_ID|50689 transcript_108938	210	2401	106	210	231	2420	2	106
transcript_1615	gnl|BL_ORD_ID|53083 transcript_112205	2	2782	2781	3987	1	2777	2933	4139
transcript_16167	gnl|BL_ORD_ID|57361 transcript_11870	1	1651	1646	2347	1	1651	1867	2568
transcript_16267	gnl|BL_ORD_ID|47247 transcript_102473	1	1749	1747	2305	1	1749	1867	2425
transcript_1634	gnl|BL_ORD_ID|15548 transcript_47309	552	4009	69	552	943	4385	1	484
transcript_16371	gnl|BL_ORD_ID|45773 transcript_99823	10	1858	1857	2317	2	1870	1991	2451
transcript_16392	gnl|BL_ORD_ID|14880 transcript_46101	12	1592	1591	2348	2	1582	2579	3335
transcript_16428	gnl|BL_ORD_ID|29957 transcript_6198	1	1253	1252	2308	1	1232	2109	3165
transcript_16428	gnl|BL_ORD_ID|46582 transcript_101306	1	1253	1252	2316	1	1253	2130	3194
transcript_16440	gnl|BL_ORD_ID|50948 transcript_109405	631	2347	85	633	1753	3469	1	547
transcript_16464	gnl|BL_ORD_ID|44934 transcript_98301	17	1957	1958	2313	2	1953	2394	2746
transcript_16488	gnl|BL_ORD_ID|43919 transcript_96451	13	1331	1331	2347	1	1348	1480	2496
transcript_16508	gnl|BL_ORD_ID|48786 transcript_105386	1	1933	1930	2323	1	1934	2696	3089
transcript_1653	gnl|BL_ORD_ID|50669 transcript_108905	466	4030	9	467	1284	4849	2	449
transcript_1654	gnl|BL_ORD_ID|48149 transcript_104158	2	3219	3219	4025	4	3221	3875	4681
transcript_16548	gnl|BL_ORD_ID|14420 transcript_45256	112	2320	1	111	410	2618	195	305
transcript_16548	gnl|BL_ORD_ID|46363 transcript_100917	112	2256	1	112	2980	5125	183	294
transcript_16548	gnl|BL_ORD_ID|49726 transcript_107171	112	2283	1	112	2780	4951	2	113
transcript_16549	gnl|BL_ORD_ID|16443 transcript_48918	1	1512	1510	2320	1	1511	2358	3165
transcript_16580	gnl|BL_ORD_ID|41252 transcript_7474	10	1937	1935	2337	2	1929	2592	2994
transcript_16625	gnl|BL_ORD_ID|49619 transcript_106970	695	2321	80	700	845	2470	2	622
transcript_16625	gnl|BL_ORD_ID|57232 transcript_11510	695	2321	75	700	850	2476	2	627
transcript_16625	gnl|BL_ORD_ID|57286 transcript_11662	695	2321	81	700	1009	2634	167	786
transcript_16634	gnl|BL_ORD_ID|55878 transcript_117401	1	1236	1233	2256	2	1233	1364	2398
transcript_16634	gnl|BL_ORD_ID|58304 transcript_14438	1	1236	1233	2307	2	1239	1370	2443
transcript_16809	gnl|BL_ORD_ID|36055 transcript_83207	580	2324	6	581	734	2478	5	580
transcript_16829	gnl|BL_ORD_ID|39272 transcript_89110	1	1835	1830	2320	1	1834	2546	3033
transcript_16866	gnl|BL_ORD_ID|54356 transcript_114552	230	2263	24	232	400	2433	1	209
transcript_16893	gnl|BL_ORD_ID|42213 transcript_93311	1	2112	2110	2305	1	2115	2235	2430
transcript_16893	gnl|BL_ORD_ID|58294 transcript_14402	2	2112	2110	2303	32	2145	2265	2458
transcript_16913	gnl|BL_ORD_ID|37862 transcript_86537	1055	2255	1	1055	1956	3156	1	1055
transcript_1693	gnl|BL_ORD_ID|15661 transcript_47508	1144	4025	10	1146	1271	4153	1	1137
transcript_16991	gnl|BL_ORD_ID|32257 transcript_76194	296	2312	50	299	511	2527	1	250
transcript_16992	gnl|BL_ORD_ID|58293 transcript_14395	297	2313	31	298	372	2388	2	269
transcript_16992	gnl|BL_ORD_ID|58416 transcript_14703	297	2313	4	298	399	2415	2	296
transcript_1700	gnl|BL_ORD_ID|44456 transcript_97411	3	3701	3699	4023	2	3698	3924	4247
transcript_1703	gnl|BL_ORD_ID|33027 transcript_77607	1	3061	3062	3995	1	3056	3211	4144
transcript_17046	gnl|BL_ORD_ID|55890 transcript_117426	1	1817	1815	2312	5	1819	1937	2435
transcript_17049	gnl|BL_ORD_ID|12023 transcript_40864	121	2238	1	124	395	2512	1	124
transcript_17050	gnl|BL_ORD_ID|43302 transcript_95324	1	1587	1588	2294	2	1585	2918	3624
transcript_17066	gnl|BL_ORD_ID|33259 transcript_78032	258	2310	59	263	641	2693	6	210
transcript_1708	gnl|BL_ORD_ID|43062 transcript_94866	16	2496	2491	3983	2	2482	2772	4262
transcript_17149	gnl|BL_ORD_ID|30071 transcript_6490	1	1521	1518	2299	1	1521	2346	3126
transcript_1716	gnl|BL_ORD_ID|11968 transcript_40768	336	4002	2	338	459	4124	5	341
transcript_17228	gnl|BL_ORD_ID|49619 transcript_106970	241	2292	7	242	422	2472	2	237
transcript_17228	gnl|BL_ORD_ID|57286 transcript_11662	241	2290	8	242	586	2634	167	401
transcript_17228	gnl|BL_ORD_ID|57339 transcript_11803	241	2250	8	242	635	2643	216	450
transcript_17261	gnl|BL_ORD_ID|30735 transcript_73339	1	1696	1694	2284	1	1717	2188	2775
transcript_17275	gnl|BL_ORD_ID|42724 transcript_94247	1	1542	1540	2275	164	1705	2405	3140
transcript_17359	gnl|BL_ORD_ID|17944 transcript_51754	1040	2252	1	1042	1160	2369	11	1054
transcript_17437	gnl|BL_ORD_ID|42213 transcript_93311	1	2079	2078	2279	1	2079	2229	2430
transcript_17437	gnl|BL_ORD_ID|58294 transcript_14402	2	2079	2078	2277	32	2109	2259	2458
transcript_17445	gnl|BL_ORD_ID|13441 transcript_43479	225	2272	2	225	946	2994	41	259
transcript_17445	gnl|BL_ORD_ID|16309 transcript_48690	225	2272	18	225	513	2562	2	209
transcript_1753	gnl|BL_ORD_ID|449 transcript_893	2	2138	2138	3909	1	2138	2647	4419
transcript_17557	gnl|BL_ORD_ID|12023 transcript_40864	121	2239	1	124	395	2512	1	124
transcript_17612	gnl|BL_ORD_ID|57908 transcript_13394	1	1476	1475	2218	1	1470	1765	2508
transcript_17669	gnl|BL_ORD_ID|58372 transcript_14616	1	1333	1332	2267	2	1334	1519	2454
transcript_17685	gnl|BL_ORD_ID|53358 transcript_112706	204	2166	1	203	773	2792	2	206
transcript_17725	gnl|BL_ORD_ID|41222 transcript_7388	1	2027	2025	2276	1	2028	2745	2995
transcript_17732	gnl|BL_ORD_ID|47897 transcript_103696	529	2312	6	529	907	2683	2	523
transcript_17806	gnl|BL_ORD_ID|57061 transcript_11084	256	2189	3	257	744	2674	65	319
transcript_17819	gnl|BL_ORD_ID|54919 transcript_115644	333	2249	5	332	432	2377	5	332
transcript_17834	gnl|BL_ORD_ID|52566 transcript_8686	1	1666	1664	2252	1	1666	2275	2863
transcript_17848	gnl|BL_ORD_ID|58094 transcript_13878	122	2304	1	123	230	2407	1	123
transcript_17901	gnl|BL_ORD_ID|22741 transcript_59701	284	2295	78	284	320	2331	1	207
transcript_17904	gnl|BL_ORD_ID|52332 transcript_111975	1	1340	1340	2276	11	1356	1494	2427
transcript_17905	gnl|BL_ORD_ID|51338 transcript_110156	285	2215	54	288	1971	3904	2	236
transcript_17906	gnl|BL_ORD_ID|13867 transcript_44258	261	2253	4	263	382	2374	2	261
transcript_17933	gnl|BL_ORD_ID|31543 transcript_74791	1	1777	1776	2252	1	1777	2251	2727
transcript_17938	gnl|BL_ORD_ID|29011 transcript_71283	329	2253	57	329	1513	3437	2	274
transcript_1794	gnl|BL_ORD_ID|25049 transcript_64018	1744	3947	1	1746	1873	4076	1	1746
transcript_17956	gnl|BL_ORD_ID|38380 transcript_87456	1	1151	1151	2194	1	1147	1264	2306
transcript_17967	gnl|BL_ORD_ID|34826 transcript_80887	10	1386	1383	2187	2	1388	1615	2418
transcript_17970	gnl|BL_ORD_ID|36444 transcript_83953	232	2255	73	233	364	2383	2	162
transcript_17970	gnl|BL_ORD_ID|58712 transcript_15468	232	2255	59	233	370	2397	2	176
transcript_18024	gnl|BL_ORD_ID|58663 transcript_15351	1	1355	1351	2250	1	1354	1531	2430
transcript_18036	gnl|BL_ORD_ID|33544 transcript_78548	409	2329	60	409	1704	3625	2	350
transcript_18100	gnl|BL_ORD_ID|57516 transcript_12276	785	2214	95	784	1171	2601	1	690
transcript_18142	gnl|BL_ORD_ID|12457 transcript_41678	219	2256	19	220	509	2547	99	299
transcript_18318	gnl|BL_ORD_ID|22943 transcript_60072	1	1263	1260	2197	1	1261	1561	2498
transcript_1833	gnl|BL_ORD_ID|31303 transcript_74344	2	2235	2236	3920	61	2294	2854	4538
transcript_18333	gnl|BL_ORD_ID|40801 transcript_91942	1	1280	1279	2179	2	1280	2225	3125
transcript_18333	gnl|BL_ORD_ID|42214 transcript_93313	1	1612	1611	2179	1	1611	1737	2307
transcript_1836	gnl|BL_ORD_ID|29208 transcript_71668	2	2005	2006	3944	1	2002	2234	4174
transcript_18428	gnl|BL_ORD_ID|13923 transcript_44357	174	2249	1	173	434	2509	19	191
transcript_18454	gnl|BL_ORD_ID|35987 transcript_83068	261	2251	8	265	439	2429	58	315
transcript_1849	gnl|BL_ORD_ID|21323 transcript_57042	14	2359	2360	3987	1	2362	2530	4155
transcript_1852	gnl|BL_ORD_ID|56252 transcript_118118	2	3360	3360	3952	509	3858	5237	5829
transcript_1854	gnl|BL_ORD_ID|46669 transcript_101451	306	3948	2	306	615	4257	1	305
transcript_18555	gnl|BL_ORD_ID|57783 transcript_13058	349	2225	43	347	661	2544	2	302
transcript_18584	gnl|BL_ORD_ID|57280 transcript_11646	1	1279	1278	2201	20	1303	1740	2649
transcript_18586	gnl|BL_ORD_ID|15306 transcript_46868	1	1831	1828	2184	1	1842	2352	2708
transcript_18594	gnl|BL_ORD_ID|19084 transcript_52762	240	2201	44	240	1056	3017	1	197
transcript_1861	gnl|BL_ORD_ID|453 transcript_901	235	3906	2	234	749	4420	4	235
transcript_18622	gnl|BL_ORD_ID|24122 transcript_62272	1	1600	1596	2181	1	1611	2379	2964
transcript_18686	gnl|BL_ORD_ID|29041 transcript_71339	1	1488	1484	2242	2	1489	1886	2644
transcript_18686	gnl|BL_ORD_ID|57343 transcript_11816	1	1402	1402	2242	1	1402	1813	2653
transcript_18733	gnl|BL_ORD_ID|31058 transcript_73910	1	1185	1180	2203	57	1222	1415	2438
transcript_18738	gnl|BL_ORD_ID|51045 transcript_109577	1	1617	1615	2186	1	1616	1736	2307
transcript_18792	gnl|BL_ORD_ID|58190 transcript_14129	245	2194	5	245	634	2583	189	429
transcript_18827	gnl|BL_ORD_ID|1308 transcript_18039	96	2114	1	101	225	2242	1	101
transcript_18827	gnl|BL_ORD_ID|57126 transcript_11243	1	1505	1505	2110	1	1504	2061	2666
transcript_1888	gnl|BL_ORD_ID|26595 transcript_66824	100	3349	3347	3948	1	3249	3908	4510
transcript_18893	gnl|BL_ORD_ID|35406 transcript_81962	178	2200	1	177	785	2827	1	178
transcript_18893	gnl|BL_ORD_ID|55906 transcript_117455	178	2137	1	177	772	2731	1	175
transcript_18897	gnl|BL_ORD_ID|33705 transcript_78827	500	2183	61	500	1182	2867	2	441
transcript_1891	gnl|BL_ORD_ID|609 transcript_1236	295	3944	2	297	629	4278	187	482
transcript_18932	gnl|BL_ORD_ID|39313 transcript_89181	341	2214	69	343	688	2561	2	276
transcript_18948	gnl|BL_ORD_ID|33571 transcript_78595	1	1341	1339	2142	1	1341	2141	2922
transcript_18951	gnl|BL_ORD_ID|47081 transcript_102180	476	2186	82	481	3225	4935	3	402
transcript_18951	gnl|BL_ORD_ID|59507 transcript_82402	157	2177	1	160	373	2394	1	160
transcript_19014	gnl|BL_ORD_ID|41643 transcript_92260	571	2195	64	572	870	2494	2	510
transcript_19032	gnl|BL_ORD_ID|54368 transcript_114581	1	1168	1168	2180	63	1233	1673	2680
transcript_19036	gnl|BL_ORD_ID|41865 transcript_92667	12	1965	1964	2184	4	1960	2160	2383
transcript_19100	gnl|BL_ORD_ID|35382 transcript_81918	416	2165	57	421	905	2653	301	665
transcript_19100	gnl|BL_ORD_ID|38463 transcript_87612	1	1543	1541	2165	1	1541	2769	3393
transcript_19103	gnl|BL_ORD_ID|11701 transcript_40297	1	1164	1165	2107	1	1177	1327	2269
transcript_1911	gnl|BL_ORD_ID|39277 transcript_89118	11	2678	2674	3950	8	2674	3192	4467
transcript_1920	gnl|BL_ORD_ID|110 transcript_199	1548	3939	120	1551	2524	4915	2	1433
transcript_19235	gnl|BL_ORD_ID|58836 transcript_15783	188	2176	1	188	438	2426	56	243
transcript_19290	gnl|BL_ORD_ID|47776 transcript_103485	400	2094	5	401	1013	2707	2	398
transcript_19331	gnl|BL_ORD_ID|35047 transcript_81309	1	1714	1712	2187	2	1713	1873	2348
transcript_19389	gnl|BL_ORD_ID|1213 transcript_17833	336	2173	39	336	410	2252	2	302
transcript_19392	gnl|BL_ORD_ID|41628 transcript_92238	1	1565	1563	2070	1	1571	3452	3959
transcript_1940	gnl|BL_ORD_ID|21947 transcript_58146	16	3151	3149	3946	2	3136	3540	4337
transcript_1945	gnl|BL_ORD_ID|36779 transcript_84523	2	3293	3291	3921	1	3301	3796	4427
transcript_19520	gnl|BL_ORD_ID|40834 transcript_92008	1021	2166	1	1024	1675	2824	23	1049
transcript_19522	gnl|BL_ORD_ID|57831 transcript_13186	1	1232	1233	2140	1	1228	1636	2549
transcript_19529	gnl|BL_ORD_ID|1277 transcript_17968	136	2145	1	133	265	2274	1	121
transcript_1954	gnl|BL_ORD_ID|14239 transcript_44896	2	3122	3121	3850	32	3151	3428	4157
transcript_19543	gnl|BL_ORD_ID|55665 transcript_117038	10	1377	1374	2142	5	1375	1529	2297
transcript_19554	gnl|BL_ORD_ID|54483 transcript_114811	11	1172	1170	2153	1	1151	1369	2352
transcript_19583	gnl|BL_ORD_ID|53678 transcript_113290	1	1602	1600	2140	3	1602	2157	2697
transcript_19593	gnl|BL_ORD_ID|27681 transcript_68823	258	2142	43	258	329	2212	1	217
transcript_19594	gnl|BL_ORD_ID|16509 transcript_49052	1	1206	1202	2140	1	1206	1367	2306
transcript_19603	gnl|BL_ORD_ID|17962 transcript_51789	155	2141	1	156	1004	2986	22	177
transcript_19757	gnl|BL_ORD_ID|42633 transcript_94075	377	2151	96	379	2078	3851	1	289
transcript_19757	gnl|BL_ORD_ID|50370 transcript_108342	377	2149	96	379	2058	3830	2	284
transcript_19771	gnl|BL_ORD_ID|50450 transcript_108485	289	2134	79	292	335	2180	2	215
transcript_19776	gnl|BL_ORD_ID|11701 transcript_40297	1	1177	1178	2125	1	1177	1327	2269
transcript_19786	gnl|BL_ORD_ID|48448 transcript_104751	468	2119	9	469	582	2233	3	465
transcript_1979	gnl|BL_ORD_ID|30809 transcript_73475	1	3338	3336	3890	1	3335	3465	4020
transcript_198	gnl|BL_ORD_ID|75 transcript_135	1	5557	5557	5713	1	5555	5776	5932
transcript_19808	gnl|BL_ORD_ID|20131 transcript_54770	610	2030	9	611	974	2390	1	603
transcript_19818	gnl|BL_ORD_ID|18449 transcript_4137	109	2135	1	109	1378	3386	16	124
transcript_1982	gnl|BL_ORD_ID|30588 transcript_73036	1902	3861	104	1902	2378	4328	1	1797
transcript_19834	gnl|BL_ORD_ID|54422 transcript_114680	229	2135	6	230	649	2556	2	222
transcript_1989	gnl|BL_ORD_ID|489 transcript_970	1	3632	3631	3971	74	3690	4048	4389
transcript_19894	gnl|BL_ORD_ID|928 transcript_17077	321	2181	44	322	469	2328	1	268
transcript_19915	gnl|BL_ORD_ID|38463 transcript_87612	1	1543	1541	2126	1	1541	2809	3393
transcript_19921	gnl|BL_ORD_ID|16135 transcript_48372	438	2135	5	443	1308	3005	1	439
transcript_19921	gnl|BL_ORD_ID|51382 transcript_110225	438	2143	59	443	1253	2958	2	385
transcript_19977	gnl|BL_ORD_ID|23371 transcript_60862	1	1595	1594	2101	1	1595	1699	2206
transcript_19989	gnl|BL_ORD_ID|1034 transcript_17354	282	2103	7	282	463	2283	11	286
transcript_19989	gnl|BL_ORD_ID|22230 transcript_58680	282	2104	7	282	1108	2929	11	286
transcript_20003	gnl|BL_ORD_ID|55091 transcript_115986	1	1596	1594	2052	6	1602	2186	2643
transcript_20035	gnl|BL_ORD_ID|37143 transcript_85190	1	1558	1554	2110	1	1562	2526	3112
transcript_20038	gnl|BL_ORD_ID|35972 transcript_83044	576	2109	82	578	4172	5705	1	475
transcript_20039	gnl|BL_ORD_ID|58234 transcript_14239	132	2103	11	132	514	2485	2	123
transcript_20041	gnl|BL_ORD_ID|1768 transcript_19235	229	2105	37	229	299	2176	1	188
transcript_20041	gnl|BL_ORD_ID|36763 transcript_84495	229	2111	37	229	372	2255	1	188
transcript_20054	gnl|BL_ORD_ID|37164 transcript_85224	1	1519	1517	2096	1	1519	1620	2200
transcript_20083	gnl|BL_ORD_ID|55094 transcript_115992	1	1729	1728	2107	1	1730	2674	3052
transcript_20108	gnl|BL_ORD_ID|27861 transcript_69146	399	2130	49	398	1000	2731	1	350
transcript_20138	gnl|BL_ORD_ID|57831 transcript_13186	1	1229	1230	2108	1	1228	1636	2514
transcript_20166	gnl|BL_ORD_ID|54483 transcript_114811	11	1123	1123	2104	1	1104	1371	2352
transcript_20189	gnl|BL_ORD_ID|37625 transcript_86065	1	1352	1347	2072	1	1351	1916	2641
transcript_20255	gnl|BL_ORD_ID|14060 transcript_44584	1	1555	1552	2098	1	1586	1722	2268
transcript_20255	gnl|BL_ORD_ID|16616 transcript_49240	1	1290	1288	2072	1	1320	1491	2275
transcript_20255	gnl|BL_ORD_ID|24330 transcript_62656	1	1290	1288	2069	1	1290	1459	2240
transcript_20301	gnl|BL_ORD_ID|50758 transcript_109065	351	2086	59	353	1005	2742	2	296
transcript_20335	gnl|BL_ORD_ID|58489 transcript_14893	1	1604	1600	2123	1	1624	1924	2448
transcript_20353	gnl|BL_ORD_ID|22002 transcript_58244	1	1780	1779	2110	1	1779	2383	2714
transcript_20369	gnl|BL_ORD_ID|31259 transcript_74258	1	1253	1254	2012	1	1249	2113	2871
transcript_2038	gnl|BL_ORD_ID|42922 transcript_94611	2	3051	3050	3898	13	3063	3176	4022
transcript_20401	gnl|BL_ORD_ID|58889 transcript_15925	421	2091	9	421	703	2373	2	412
transcript_20414	gnl|BL_ORD_ID|22530 transcript_59296	1	1373	1370	2056	1	1373	1941	2627
transcript_20427	gnl|BL_ORD_ID|23700 transcript_61469	598	2086	80	597	1057	2545	1	518
transcript_20454	gnl|BL_ORD_ID|13458 transcript_43502	1	1876	1872	2087	2	1880	2030	2245
transcript_20454	gnl|BL_ORD_ID|58432 transcript_14745	1	1876	1872	2087	2	1878	2005	2220
transcript_20503	gnl|BL_ORD_ID|13458 transcript_43502	205	2114	1	210	317	2252	1	210
transcript_20503	gnl|BL_ORD_ID|58432 transcript_14745	205	2114	1	210	317	2227	1	210
transcript_20554	gnl|BL_ORD_ID|20667 transcript_55775	235	2094	96	237	301	2160	2	143
transcript_2063	gnl|BL_ORD_ID|463 transcript_914	1	2321	2316	3951	1	2320	2791	4426
transcript_20657	gnl|BL_ORD_ID|37166 transcript_85228	1	1654	1651	2078	1	1654	1779	2185
transcript_20712	gnl|BL_ORD_ID|56883 transcript_10599	1	1685	1684	2072	1	1685	2309	2697
transcript_20734	gnl|BL_ORD_ID|51663 transcript_110726	1	1150	1147	2042	1	1153	1268	2162
transcript_20738	gnl|BL_ORD_ID|1961 transcript_19754	1	1757	1754	2049	1	1762	1866	2164
transcript_20738	gnl|BL_ORD_ID|25469 transcript_64796	1	1757	1754	2049	1	1785	1889	2183
transcript_20773	gnl|BL_ORD_ID|26233 transcript_66165	279	2095	73	278	336	2165	2	207
transcript_20781	gnl|BL_ORD_ID|47756 transcript_103440	466	2080	48	471	662	2276	1	425
transcript_20783	gnl|BL_ORD_ID|47588 transcript_103109	1	1524	1520	2071	224	1746	2104	2658
transcript_2079	gnl|BL_ORD_ID|8204 transcript_1678	1734	3897	1	1738	1853	4012	1	1743
transcript_20818	gnl|BL_ORD_ID|38589 transcript_87854	1	1298	1297	1994	1	1297	1803	2500
transcript_2086	gnl|BL_ORD_ID|42922 transcript_94611	25	3019	3018	3866	43	3063	3176	4022
transcript_20940	gnl|BL_ORD_ID|58827 transcript_15761	1	1327	1328	2063	1	1327	1616	2375
transcript_20980	gnl|BL_ORD_ID|59112 transcript_16510	1	1414	1414	2053	1	1416	1692	2331
transcript_21015	gnl|BL_ORD_ID|54359 transcript_114559	427	2106	74	427	1179	2855	2	353
transcript_21092	gnl|BL_ORD_ID|14393 transcript_45204	211	2037	72	210	265	2092	1	146
transcript_21103	gnl|BL_ORD_ID|23790 transcript_61649	12	1763	1762	2038	2	1753	2826	3102
transcript_21111	gnl|BL_ORD_ID|24141 transcript_62307	446	2041	60	446	814	2408	1	393
transcript_21239	gnl|BL_ORD_ID|30741 transcript_73350	326	2033	47	328	379	2085	2	270
transcript_21248	gnl|BL_ORD_ID|27436 transcript_68375	510	2030	75	510	1275	2795	2	437
transcript_21253	gnl|BL_ORD_ID|40088 transcript_90633	1	1104	1103	2042	1446	2567	3015	3952
transcript_21303	gnl|BL_ORD_ID|57962 transcript_13539	481	2022	7	483	861	2402	1	469
transcript_21325	gnl|BL_ORD_ID|53566 transcript_113085	1	1418	1414	2027	1	1418	2597	3209
transcript_21368	gnl|BL_ORD_ID|1007 transcript_17274	170	2074	1	171	398	2302	12	174
transcript_21368	gnl|BL_ORD_ID|50330 transcript_108274	170	2043	1	171	411	2280	27	192
transcript_21453	gnl|BL_ORD_ID|51778 transcript_110940	1	1538	1539	2011	1	1538	1730	2202
transcript_2154	gnl|BL_ORD_ID|45065 transcript_98525	1	2308	2307	3829	1	2309	2893	4415
transcript_21540	gnl|BL_ORD_ID|28836 transcript_70959	1	1045	1047	2034	1	1045	1184	2204
transcript_21552	gnl|BL_ORD_ID|53714 transcript_113349	396	1998	50	397	1022	2625	2	352
transcript_21604	gnl|BL_ORD_ID|50274 transcript_108179	533	2033	67	534	710	2228	1	466
transcript_21634	gnl|BL_ORD_ID|33705 transcript_78827	321	2006	52	321	1182	2869	2	272
transcript_21649	gnl|BL_ORD_ID|34944 transcript_81113	289	2044	7	290	459	2211	1	269
transcript_2166	gnl|BL_ORD_ID|110 transcript_199	1570	3899	139	1570	2524	4854	2	1431
transcript_21686	gnl|BL_ORD_ID|19103 transcript_52789	347	1987	54	347	613	2254	1	292
transcript_21711	gnl|BL_ORD_ID|2183 transcript_20288	1	1701	1698	1998	1	1701	1805	2105
transcript_21723	gnl|BL_ORD_ID|47114 transcript_102229	244	2002	5	248	1415	3176	2	244
transcript_21723	gnl|BL_ORD_ID|54981 transcript_115770	244	1997	59	248	1498	3253	136	325
transcript_21787	gnl|BL_ORD_ID|52048 transcript_111458	444	2008	64	446	832	2396	2	383
transcript_21811	gnl|BL_ORD_ID|27442 transcript_68383	1	1028	1027	1982	1	1028	1181	2136
transcript_2182	gnl|BL_ORD_ID|8208 transcript_1691	1593	3868	1	1593	1755	4031	3	1608
transcript_2191	gnl|BL_ORD_ID|47262 transcript_102496	311	3815	19	313	430	3934	1	302
transcript_22071	gnl|BL_ORD_ID|54832 transcript_115480	1	1235	1233	1982	1	1235	1827	2576
transcript_22115	gnl|BL_ORD_ID|13604 transcript_43775	1	1596	1595	1974	1	1594	2239	2619
transcript_22115	gnl|BL_ORD_ID|57582 transcript_12459	1	1596	1595	1940	1	1596	2237	2582
transcript_22141	gnl|BL_ORD_ID|48284 transcript_104415	103	1372	1368	1992	1	1273	1437	2061
transcript_22158	gnl|BL_ORD_ID|30344 transcript_72575	325	1974	57	329	807	2457	2	270
transcript_22177	gnl|BL_ORD_ID|1439 transcript_18411	12	1476	1473	1972	46	1507	1732	2232
transcript_22180	gnl|BL_ORD_ID|31697 transcript_75107	1	1071	1067	1911	1	1073	3019	3863
transcript_22267	gnl|BL_ORD_ID|56881 transcript_10589	234	2044	72	234	779	2589	4	166
transcript_22342	gnl|BL_ORD_ID|17940 transcript_51750	221	1962	4	223	1208	2940	1	217
transcript_22350	gnl|BL_ORD_ID|57275 transcript_11623	358	1965	6	359	1033	2640	2	354
transcript_22425	gnl|BL_ORD_ID|58336 transcript_14517	218	1964	9	221	707	2455	1	213
transcript_2246	gnl|BL_ORD_ID|25695 transcript_65213	1	3426	3428	3731	1	3427	3537	3840
transcript_2261	gnl|BL_ORD_ID|32624 transcript_76886	118	2373	2371	3836	2	2255	2489	3954
transcript_22623	gnl|BL_ORD_ID|57282 transcript_11652	1	1058	1054	1933	338	1395	1768	2645
transcript_22632	gnl|BL_ORD_ID|2814 transcript_21902	1	1514	1515	1899	1	1514	1615	1999
transcript_22635	gnl|BL_ORD_ID|26706 transcript_67049	289	1958	76	290	710	2379	1	213
transcript_22635	gnl|BL_ORD_ID|27247 transcript_68024	289	1958	46	290	494	2163	1	242
transcript_227	gnl|BL_ORD_ID|39685 transcript_89903	2416	5534	1	2417	2657	5774	1	2417
transcript_2270	gnl|BL_ORD_ID|16558 transcript_49143	12	2125	2125	3819	2	2144	2247	3959
transcript_22713	gnl|BL_ORD_ID|47514 transcript_102977	197	1939	42	200	1183	2923	2	160
transcript_22736	gnl|BL_ORD_ID|1693 transcript_19032	1	1138	1136	1997	32	1170	1319	2180
transcript_2279	gnl|BL_ORD_ID|770 transcript_1615	2	3709	3707	3827	7	3716	3877	3997
transcript_2279	gnl|BL_ORD_ID|8222 transcript_1719	2	2775	2774	3709	16	2789	2942	3877
transcript_2281	gnl|BL_ORD_ID|51058 transcript_109607	1380	3770	1	1381	1511	3896	1	1379
transcript_22815	gnl|BL_ORD_ID|27234 transcript_68004	1	1457	1456	1915	1	1457	1714	2173
transcript_22822	gnl|BL_ORD_ID|27225 transcript_67993	440	1932	56	445	690	2182	2	390
transcript_22863	gnl|BL_ORD_ID|29319 transcript_71863	1	1038	1039	1929	4	1041	1373	2263
transcript_22875	gnl|BL_ORD_ID|30553 transcript_72954	1	1562	1560	1947	106	1667	2361	2748
transcript_22897	gnl|BL_ORD_ID|22171 transcript_58561	1	1066	1067	1925	1	1066	1191	2049
transcript_229	gnl|BL_ORD_ID|34336 transcript_79977	1	3645	3640	5516	1	3646	3848	5724
transcript_229	gnl|BL_ORD_ID|43027 transcript_94812	2422	5513	2	2423	3120	6211	1	2428
transcript_22941	gnl|BL_ORD_ID|41403 transcript_7822	1	1071	1069	1921	1	1071	1574	2424
transcript_22955	gnl|BL_ORD_ID|1644 transcript_18894	1	1230	1229	1933	1	1230	1422	2126
transcript_22955	gnl|BL_ORD_ID|40033 transcript_90505	1	1230	1229	1933	1	1225	1417	2121
transcript_22971	gnl|BL_ORD_ID|47458 transcript_102877	649	1938	68	649	2311	3600	2	599
transcript_23006	gnl|BL_ORD_ID|54804 transcript_115433	1	1484	1483	1844	2	1485	2178	2539
transcript_23015	gnl|BL_ORD_ID|49710 transcript_107149	506	1900	6	511	778	2175	1	509
transcript_23031	gnl|BL_ORD_ID|30741 transcript_73350	331	1931	62	333	379	1979	2	270
transcript_23039	gnl|BL_ORD_ID|23201 transcript_60544	1	1211	1209	1915	1	1208	1468	2169
transcript_23045	gnl|BL_ORD_ID|18408 transcript_4043	1	1325	1325	1929	5	1324	2871	3462
transcript_23069	gnl|BL_ORD_ID|56870 transcript_10564	1	1387	1386	1919	1	1377	2186	2721
transcript_23079	gnl|BL_ORD_ID|47732 transcript_103386	1	1209	1207	1919	1	1218	1340	2057
transcript_23082	gnl|BL_ORD_ID|46629 transcript_101385	109	1850	1	110	415	2157	2	111
transcript_23082	gnl|BL_ORD_ID|58862 transcript_15860	1	1354	1351	1851	2	1355	1874	2375
transcript_23108	gnl|BL_ORD_ID|58260 transcript_14309	1	1218	1217	1859	65	1283	1880	2522
transcript_23169	gnl|BL_ORD_ID|3057 transcript_22482	261	1901	70	261	336	1976	1	193
transcript_23200	gnl|BL_ORD_ID|22230 transcript_58680	159	1977	1	159	1108	2929	697	855
transcript_23200	gnl|BL_ORD_ID|34015 transcript_79406	158	1885	1	159	1571	3298	352	510
transcript_23200	gnl|BL_ORD_ID|35560 transcript_82252	159	1977	1	159	451	2273	116	274
transcript_2324	gnl|BL_ORD_ID|49841 transcript_107381	2	2926	2925	3822	1	2923	3063	3962
transcript_23243	gnl|BL_ORD_ID|51124 transcript_109738	410	1904	58	411	729	2223	2	356
transcript_23256	gnl|BL_ORD_ID|47514 transcript_102977	237	1922	79	240	1183	2893	2	160
transcript_23280	gnl|BL_ORD_ID|23295 transcript_60720	1	1450	1448	1826	1	1450	2207	2585
transcript_23323	gnl|BL_ORD_ID|13314 transcript_43233	468	1873	53	471	2260	3665	2	420
transcript_23368	gnl|BL_ORD_ID|43195 transcript_95111	1	1103	1102	1849	1	1103	1815	2562
transcript_23370	gnl|BL_ORD_ID|2250 transcript_20448	558	1904	75	561	747	2093	159	645
transcript_23476	gnl|BL_ORD_ID|1270 transcript_17956	1	1381	1380	1906	1	1383	1557	2087
transcript_23501	gnl|BL_ORD_ID|2135 transcript_20164	1	1441	1440	1890	2	1449	1649	2099
transcript_23519	gnl|BL_ORD_ID|49853 transcript_107409	234	1984	85	234	662	2413	2	151
transcript_23529	gnl|BL_ORD_ID|59498 transcript_81248	1	1367	1365	1852	1	1367	1980	2467
transcript_23559	gnl|BL_ORD_ID|38847 transcript_88341	1	1140	1139	1886	1	1139	1285	2033
transcript_23571	gnl|BL_ORD_ID|56870 transcript_10564	1	1377	1376	1879	1	1377	2220	2723
transcript_23633	gnl|BL_ORD_ID|57587 transcript_12479	198	1867	2	200	920	2594	12	209
transcript_23638	gnl|BL_ORD_ID|2995 transcript_22330	171	1828	1	173	323	1981	1	172
transcript_23722	gnl|BL_ORD_ID|39503 transcript_89548	239	1879	79	239	272	1912	4	164
transcript_2389	gnl|BL_ORD_ID|34732 transcript_80702	372	3796	2	376	737	4165	1	375
transcript_23913	gnl|BL_ORD_ID|14647 transcript_45681	390	1867	4	395	2112	3589	10	401
transcript_23962	gnl|BL_ORD_ID|54844 transcript_115500	1	1085	1084	1853	1	1085	3037	3806
transcript_23962	gnl|BL_ORD_ID|8462 transcript_2263	1	1085	1084	1854	1	1083	3065	3835
transcript_2397	gnl|BL_ORD_ID|49841 transcript_107381	2	2926	2925	3786	1	2923	3063	3922
transcript_2398	gnl|BL_ORD_ID|30312 transcript_72500	131	2996	2995	3833	2	2867	3547	4386
transcript_23989	gnl|BL_ORD_ID|22971 transcript_60119	246	1870	72	246	312	1937	1	174
transcript_23989	gnl|BL_ORD_ID|29739 transcript_5694	244	1870	4	246	1476	3104	2	244
transcript_2401	gnl|BL_ORD_ID|33920 transcript_79238	115	2269	2268	3784	1	2155	2300	3816
transcript_24017	gnl|BL_ORD_ID|37245 transcript_85368	1	1416	1414	1865	1	1416	2188	2638
transcript_24088	gnl|BL_ORD_ID|14499 transcript_45399	485	1855	53	485	1205	2573	13	441
transcript_24091	gnl|BL_ORD_ID|39237 transcript_89049	206	1856	61	205	970	2619	2	147
transcript_242	gnl|BL_ORD_ID|121 transcript_222	2	3890	3885	5461	9	3892	3999	5574
transcript_24228	gnl|BL_ORD_ID|20241 transcript_55005	487	1857	69	487	1203	2573	2	420
transcript_2424	gnl|BL_ORD_ID|36439 transcript_83943	1898	3798	141	1898	2301	4196	2	1755
transcript_24278	gnl|BL_ORD_ID|26363 transcript_66390	1	1039	1040	1858	4	1051	1161	1979
transcript_24295	gnl|BL_ORD_ID|17940 transcript_51750	227	1810	3	229	1208	2776	1	217
transcript_24296	gnl|BL_ORD_ID|2738 transcript_21697	1	1468	1468	1829	1	1468	1652	2013
transcript_24296	gnl|BL_ORD_ID|43446 transcript_95584	1	1469	1468	1829	1	1469	1726	2087
transcript_24337	gnl|BL_ORD_ID|30346 transcript_72577	1	1079	1080	1793	1	1079	1500	2215
transcript_24358	gnl|BL_ORD_ID|29476 transcript_72173	1	1294	1293	1826	1	1292	2238	2771
transcript_24369	gnl|BL_ORD_ID|52910 transcript_9618	239	1817	4	239	1204	2782	356	591
transcript_24378	gnl|BL_ORD_ID|37789 transcript_86373	170	1825	1	171	367	2022	1	171
transcript_2438	gnl|BL_ORD_ID|53256 transcript_112513	1703	3711	15	1704	2571	4579	1	1677
transcript_24393	gnl|BL_ORD_ID|17863 transcript_51617	222	1833	4	224	1039	2650	1	221
transcript_2443	gnl|BL_ORD_ID|14980 transcript_46290	1	3368	3365	3782	86	3451	3323	3735
transcript_2443	gnl|BL_ORD_ID|28817 transcript_70922	1	3368	3365	3710	206	3572	3444	3784
transcript_24522	gnl|BL_ORD_ID|18397 transcript_4018	153	1766	13	157	1841	3454	1	145
transcript_24522	gnl|BL_ORD_ID|33367 transcript_78234	153	1767	13	157	1056	2670	1	145
transcript_24603	gnl|BL_ORD_ID|51177 transcript_109860	307	1809	4	311	1293	2788	2	310
transcript_24676	gnl|BL_ORD_ID|26414 transcript_66475	1	1330	1329	1766	1	1329	1431	1868
transcript_24694	gnl|BL_ORD_ID|40337 transcript_91099	11	1392	1389	1803	4	1378	1981	2395
transcript_24730	gnl|BL_ORD_ID|30487 transcript_72834	394	1782	7	394	514	1887	3	392
transcript_24827	gnl|BL_ORD_ID|48487 transcript_104824	1	1147	1147	1760	1	1147	1290	1903
transcript_24834	gnl|BL_ORD_ID|27436 transcript_68375	502	1794	64	502	1275	2568	2	437
transcript_24846	gnl|BL_ORD_ID|56244 transcript_118102	1	1222	1220	1733	10	1222	2559	3068
transcript_2498	gnl|BL_ORD_ID|21764 transcript_57806	265	3653	2	266	968	4361	55	320
transcript_250	gnl|BL_ORD_ID|43780 transcript_96187	2	4598	4598	5472	1	4595	5016	5889
transcript_25019	gnl|BL_ORD_ID|21013 transcript_56419	223	1797	60	224	600	2170	2	166
transcript_25041	gnl|BL_ORD_ID|14604 transcript_45610	532	1788	56	536	3327	4583	1	480
transcript_25106	gnl|BL_ORD_ID|1098 transcript_17518	178	1778	22	183	433	2036	3	164
transcript_25138	gnl|BL_ORD_ID|38839 transcript_88329	1	1387	1386	1766	1	1386	1859	2238
transcript_25195	gnl|BL_ORD_ID|44045 transcript_96663	318	1814	67	321	1374	2870	1	260
transcript_25197	gnl|BL_ORD_ID|3514 transcript_23559	1	1478	1478	1702	1	1478	1662	1886
transcript_25244	gnl|BL_ORD_ID|12285 transcript_41351	196	1759	48	196	333	1897	1	149
transcript_25299	gnl|BL_ORD_ID|53881 transcript_113643	1	1437	1436	1770	14	1450	4357	4694
transcript_25348	gnl|BL_ORD_ID|12338 transcript_41455	292	1718	37	292	1177	2603	2	257
transcript_25440	gnl|BL_ORD_ID|51965 transcript_111304	168	1746	1	168	1397	2970	1	168
transcript_25471	gnl|BL_ORD_ID|37789 transcript_86373	182	1777	26	183	367	1991	1	171
transcript_2549	gnl|BL_ORD_ID|31260 transcript_74259	1	2027	2024	3714	1	2003	2445	4134
transcript_25533	gnl|BL_ORD_ID|35768 transcript_82646	1	1128	1126	1748	143	1270	1812	2435
transcript_25535	gnl|BL_ORD_ID|47945 transcript_103789	1	1052	1052	1714	1	1052	1179	1841
transcript_25545	gnl|BL_ORD_ID|1098 transcript_17518	211	1779	56	216	433	2002	3	164
transcript_25568	gnl|BL_ORD_ID|41571 transcript_8283	224	1761	27	225	1350	2887	1	199
transcript_25576	gnl|BL_ORD_ID|52336 transcript_111980	1	1136	1135	1747	2	1130	1253	1854
transcript_25610	gnl|BL_ORD_ID|17634 transcript_51186	272	1755	6	274	2622	4105	1	269
transcript_25625	gnl|BL_ORD_ID|39589 transcript_89719	214	1677	3	218	726	2181	1	216
transcript_25625	gnl|BL_ORD_ID|51104 transcript_109694	214	1620	3	218	795	2195	70	285
transcript_25648	gnl|BL_ORD_ID|34834 transcript_80905	1	1134	1133	1735	1	1134	2638	3240
transcript_25668	gnl|BL_ORD_ID|31286 transcript_74308	1	1329	1327	1738	1	1329	1623	2034
transcript_25668	gnl|BL_ORD_ID|37894 transcript_86588	1	1329	1327	1738	1	1344	1639	2043
transcript_25745	gnl|BL_ORD_ID|43408 transcript_95522	1	1070	1067	1768	1	1070	1383	2084
transcript_2578	gnl|BL_ORD_ID|47262 transcript_102496	208	3714	2	210	430	3934	95	302
transcript_2579	gnl|BL_ORD_ID|32587 transcript_76819	1	2742	2741	3790	2	2743	2864	3911
transcript_25824	gnl|BL_ORD_ID|13314 transcript_43233	449	1741	53	452	2260	3550	2	420
transcript_25865	gnl|BL_ORD_ID|52336 transcript_111980	1	1130	1129	1731	1	1130	1253	1854
transcript_25873	gnl|BL_ORD_ID|53404 transcript_112794	290	1736	53	289	745	2206	2	238
transcript_25889	gnl|BL_ORD_ID|36616 transcript_84229	1	1206	1204	1700	1	1208	1643	2137
transcript_259	gnl|BL_ORD_ID|59715 transcript_110070	1131	5521	1	1133	2011	6401	39	1171
transcript_25996	gnl|BL_ORD_ID|39771 transcript_90047	1	1159	1157	1683	1	1159	2108	2635
transcript_26	gnl|BL_ORD_ID|34186 transcript_79703	2304	7353	103	2303	2308	7362	2	2208
transcript_26017	gnl|BL_ORD_ID|37789 transcript_86373	187	1738	19	188	367	1918	2	171
transcript_26036	gnl|BL_ORD_ID|38241 transcript_87203	1	1027	1022	1721	1	1027	1267	1967
transcript_26054	gnl|BL_ORD_ID|44134 transcript_96827	1	1010	1011	1630	1	1009	1636	2255
transcript_26109	gnl|BL_ORD_ID|31810 transcript_75330	636	1718	8	639	1282	2364	2	632
transcript_26112	gnl|BL_ORD_ID|4055 transcript_24809	1	1395	1395	1680	1	1394	1510	1795
transcript_26233	gnl|BL_ORD_ID|2357 transcript_20730	12	1452	1449	1733	2	1444	1750	2034
transcript_26233	gnl|BL_ORD_ID|26616 transcript_66870	12	1452	1449	1733	2	1453	1759	2043
transcript_26249	gnl|BL_ORD_ID|37639 transcript_86093	1	1003	1001	1691	1	1003	1250	1940
transcript_26257	gnl|BL_ORD_ID|24836 transcript_63629	469	1729	52	469	2108	3370	363	780
transcript_26257	gnl|BL_ORD_ID|635 transcript_1296	468	1731	52	469	2934	4201	363	780
transcript_26257	gnl|BL_ORD_ID|654 transcript_1350	468	1731	52	469	2929	4194	352	769
transcript_26308	gnl|BL_ORD_ID|16624 transcript_49256	199	1689	63	198	466	1960	1	136
transcript_26308	gnl|BL_ORD_ID|44341 transcript_97204	199	1711	29	198	526	2043	3	165
transcript_26413	gnl|BL_ORD_ID|35649 transcript_82443	229	1679	6	233	338	1787	1	228
transcript_26423	gnl|BL_ORD_ID|16328 transcript_48720	132	1691	1	136	259	1819	1	136
transcript_26485	gnl|BL_ORD_ID|28565 transcript_70453	179	1655	2	179	620	2096	24	199
transcript_26551	gnl|BL_ORD_ID|4364 transcript_25478	1	1374	1376	1636	1	1381	1496	1756
transcript_26629	gnl|BL_ORD_ID|3954 transcript_24561	1	1407	1402	1684	6	1411	1533	1815
transcript_26654	gnl|BL_ORD_ID|46923 transcript_101909	159	1659	1	160	694	2191	2	161
transcript_26694	gnl|BL_ORD_ID|24209 transcript_62425	10	1221	1223	1657	2	1212	2114	2549
transcript_2681	gnl|BL_ORD_ID|25695 transcript_65213	2	3355	3357	3660	45	3427	3537	3840
transcript_2681	gnl|BL_ORD_ID|40847 transcript_92030	2	2015	2016	3726	19	2032	2140	3879
transcript_26880	gnl|BL_ORD_ID|4187 transcript_25119	1	1103	1102	1646	4	1106	1255	1799
transcript_2692	gnl|BL_ORD_ID|8576 transcript_2564	2	3366	3363	3759	106	3471	3343	3734
transcript_26934	gnl|BL_ORD_ID|37341 transcript_85549	383	1652	40	382	903	2158	2	344
transcript_26950	gnl|BL_ORD_ID|18123 transcript_52131	501	1642	54	500	548	1689	1	448
transcript_26956	gnl|BL_ORD_ID|33196 transcript_77926	282	1651	44	282	371	1741	3	234
transcript_26959	gnl|BL_ORD_ID|30127 transcript_6623	310	1670	35	315	1718	3078	2	282
transcript_26959	gnl|BL_ORD_ID|35411 transcript_81971	310	1669	35	315	1827	3186	2	282
transcript_27022	gnl|BL_ORD_ID|12852 transcript_42378	141	1647	1	143	731	2234	74	216
transcript_27028	gnl|BL_ORD_ID|124 transcript_226	1	1174	1173	1668	13	1186	5086	5581
transcript_27065	gnl|BL_ORD_ID|24267 transcript_62539	1	1095	1095	1644	1	1095	2588	3137
transcript_27084	gnl|BL_ORD_ID|35574 transcript_82275	777	1627	78	777	974	1825	2	701
transcript_27098	gnl|BL_ORD_ID|1306 transcript_18036	1	1175	1173	1620	49	1222	1890	2336
transcript_27098	gnl|BL_ORD_ID|59124 transcript_16542	1	1175	1173	1662	12	1185	1851	2339
transcript_27104	gnl|BL_ORD_ID|25135 transcript_64185	1	1277	1272	1637	1	1277	2331	2696
transcript_27186	gnl|BL_ORD_ID|23603 transcript_61282	57	1001	999	1652	1	939	2684	3337
transcript_27221	gnl|BL_ORD_ID|39648 transcript_89824	135	1601	1	135	253	1713	2	136
transcript_27235	gnl|BL_ORD_ID|1234 transcript_17893	201	1606	3	202	869	2273	6	205
transcript_27235	gnl|BL_ORD_ID|22627 transcript_59480	201	1622	3	202	952	2372	6	205
transcript_27235	gnl|BL_ORD_ID|35196 transcript_81569	201	1619	3	202	660	2078	5	204
transcript_27235	gnl|BL_ORD_ID|8255 transcript_1787	201	1619	3	202	2562	3980	6	205
transcript_27268	gnl|BL_ORD_ID|12739 transcript_42182	161	1619	9	164	851	2309	1	156
transcript_27339	gnl|BL_ORD_ID|4695 transcript_26218	349	1639	73	350	429	1719	2	279
transcript_27341	gnl|BL_ORD_ID|2733 transcript_21690	324	1618	4	325	727	2021	5	326
transcript_27348	gnl|BL_ORD_ID|20683 transcript_55805	623	1618	7	625	2087	3081	2	619
transcript_27428	gnl|BL_ORD_ID|2936 transcript_22182	1	1203	1202	1622	2	1203	1522	1942
transcript_27444	gnl|BL_ORD_ID|38196 transcript_87125	284	1557	6	286	1151	2420	2	282
transcript_27469	gnl|BL_ORD_ID|45928 transcript_100125	1	1171	1172	1607	11	1181	4638	5073
transcript_27553	gnl|BL_ORD_ID|40337 transcript_91099	1	1328	1325	1654	44	1378	2062	2391
transcript_27554	gnl|BL_ORD_ID|21991 transcript_58227	1	1016	1014	1591	27	1042	1758	2335
transcript_276	gnl|BL_ORD_ID|55791 transcript_117246	2	4705	4706	5375	6	4711	5357	6027
transcript_27653	gnl|BL_ORD_ID|56592 transcript_118732	407	1590	74	412	493	1673	2	340
transcript_27709	gnl|BL_ORD_ID|56826 transcript_10455	97	1547	2	101	1272	2722	1	101
transcript_27736	gnl|BL_ORD_ID|40992 transcript_6855	300	1582	5	301	1763	3045	2	298
transcript_27809	gnl|BL_ORD_ID|17927 transcript_51731	1	1208	1206	1534	2	1208	2945	3273
transcript_27824	gnl|BL_ORD_ID|23935 transcript_61922	1	1187	1184	1571	11	1197	1475	1862
transcript_27844	gnl|BL_ORD_ID|12403 transcript_41575	632	1561	8	630	1312	2242	2	625
transcript_27928	gnl|BL_ORD_ID|35353 transcript_81866	288	1571	5	289	688	1968	2	286
transcript_27940	gnl|BL_ORD_ID|17800 transcript_51493	1	1104	1099	1579	2	1111	3199	3681
transcript_28067	gnl|BL_ORD_ID|28705 transcript_70723	237	1562	51	240	1405	2730	2	179
transcript_281	gnl|BL_ORD_ID|51376 transcript_110217	136	3209	3207	5355	2	3075	3228	5377
transcript_2811	gnl|BL_ORD_ID|26752 transcript_67129	383	3594	88	386	459	3670	1	299
transcript_28122	gnl|BL_ORD_ID|22963 transcript_60108	173	1550	2	175	3716	5092	278	445
transcript_28136	gnl|BL_ORD_ID|52833 transcript_9406	566	1546	8	568	1829	2808	12	573
transcript_28152	gnl|BL_ORD_ID|40992 transcript_6855	282	1564	6	278	1763	3045	2	284
transcript_28161	gnl|BL_ORD_ID|32034 transcript_75761	244	1520	7	245	886	2162	2	240
transcript_28171	gnl|BL_ORD_ID|26784 transcript_67178	1	1008	1005	1543	1	1008	1398	1936
transcript_2820	gnl|BL_ORD_ID|12479 transcript_41714	2	2294	2294	3698	59	2356	2496	3897
transcript_2820	gnl|BL_ORD_ID|43291 transcript_95301	1697	3698	1	1700	1958	3957	1	1706
transcript_28238	gnl|BL_ORD_ID|47514 transcript_102977	196	1559	41	197	1562	2923	2	158
transcript_28283	gnl|BL_ORD_ID|18478 transcript_4215	11	1175	1175	1561	5	1157	3003	3379
transcript_28300	gnl|BL_ORD_ID|15780 transcript_47721	489	1550	50	489	601	1661	2	440
transcript_28340	gnl|BL_ORD_ID|49046 transcript_105893	340	1559	60	342	1544	2763	1	283
transcript_28419	gnl|BL_ORD_ID|45306 transcript_98982	162	1517	2	166	644	1992	4	168
transcript_2843	gnl|BL_ORD_ID|51227 transcript_109948	297	3508	2	301	583	3796	109	408
transcript_28503	gnl|BL_ORD_ID|45488 transcript_99321	323	1486	7	325	463	1626	1	326
transcript_28508	gnl|BL_ORD_ID|40512 transcript_91431	220	1515	31	223	547	1843	1	198
transcript_2851	gnl|BL_ORD_ID|55542 transcript_116809	20	2590	2588	3661	1	2575	3150	4224
transcript_28523	gnl|BL_ORD_ID|30000 transcript_6304	203	1506	3	203	1815	3118	5	207
transcript_28536	gnl|BL_ORD_ID|47514 transcript_102977	200	1543	42	201	1562	2923	2	158
transcript_28573	gnl|BL_ORD_ID|33525 transcript_78511	421	1508	71	423	1674	2761	399	751
transcript_28666	gnl|BL_ORD_ID|32767 transcript_77123	1	1178	1176	1482	1	1179	2124	2429
transcript_28671	gnl|BL_ORD_ID|15780 transcript_47721	502	1519	62	502	601	1617	2	440
transcript_28673	gnl|BL_ORD_ID|34047 transcript_79465	11	1206	1204	1501	1	1197	2135	2431
transcript_28696	gnl|BL_ORD_ID|19410 transcript_53392	1	1259	1255	1487	1	1259	1825	2058
transcript_28714	gnl|BL_ORD_ID|22725 transcript_59675	339	1489	5	343	695	1844	1	339
transcript_28722	gnl|BL_ORD_ID|17800 transcript_51493	1	1106	1101	1532	1	1111	3199	3631
transcript_28728	gnl|BL_ORD_ID|1543 transcript_18635	434	1500	5	434	1152	2207	2	432
transcript_28794	gnl|BL_ORD_ID|46116 transcript_100485	602	1517	7	604	1500	2415	1	598
transcript_28806	gnl|BL_ORD_ID|18143 transcript_52172	270	1499	53	271	1536	2777	1	219
transcript_28811	gnl|BL_ORD_ID|53919 transcript_113716	539	1508	61	540	1103	2072	1	480
transcript_28881	gnl|BL_ORD_ID|31611 transcript_74929	153	1003	4	153	780	1630	13	162
transcript_28881	gnl|BL_ORD_ID|58446 transcript_14788	153	1003	51	153	721	1571	1	103
transcript_28936	gnl|BL_ORD_ID|12104 transcript_41015	1	1060	1057	1487	4	1063	3982	4410
transcript_2895	gnl|BL_ORD_ID|50144 transcript_107917	124	3214	3214	3678	2	3089	3338	3802
transcript_291	gnl|BL_ORD_ID|116 transcript_212	1	5006	5005	5330	1	5006	5219	5544
transcript_29118	gnl|BL_ORD_ID|3755 transcript_24095	138	1466	1	139	462	1790	1	139
transcript_29231	gnl|BL_ORD_ID|29049 transcript_71360	113	1394	1	115	368	1649	1	115
transcript_29237	gnl|BL_ORD_ID|18143 transcript_52172	270	1467	53	271	1536	2733	1	219
transcript_29356	gnl|BL_ORD_ID|30397 transcript_72668	490	1449	56	491	740	1699	1	439
transcript_2937	gnl|BL_ORD_ID|34890 transcript_81011	312	3670	1	314	1185	4543	433	748
transcript_29375	gnl|BL_ORD_ID|49243 transcript_106283	358	1401	8	361	970	2012	2	355
transcript_29442	gnl|BL_ORD_ID|36309 transcript_83709	215	1424	47	216	438	1647	2	171
transcript_2945	gnl|BL_ORD_ID|524 transcript_1049	339	3749	19	338	879	4314	2	321
transcript_29455	gnl|BL_ORD_ID|4474 transcript_25719	184	1485	3	185	287	1588	1	183
transcript_29496	gnl|BL_ORD_ID|54666 transcript_115144	213	1453	53	215	3078	4319	304	467
transcript_29503	gnl|BL_ORD_ID|36344 transcript_83767	356	1440	5	358	536	1619	2	355
transcript_29540	gnl|BL_ORD_ID|42298 transcript_93465	315	1468	63	315	1312	2465	2	254
transcript_29543	gnl|BL_ORD_ID|50360 transcript_108325	11	1134	1130	1441	1	1126	1720	2032
transcript_29575	gnl|BL_ORD_ID|43170 transcript_95065	511	1436	56	512	1997	2920	2	457
transcript_29634	gnl|BL_ORD_ID|14761 transcript_45894	714	1396	8	716	1567	2249	2	711
transcript_29673	gnl|BL_ORD_ID|44103 transcript_96772	1	1128	1128	1429	2	1130	2812	3113
transcript_29735	gnl|BL_ORD_ID|27549 transcript_68586	269	1441	37	274	868	2039	2	239
transcript_30	gnl|BL_ORD_ID|51491 transcript_110420	255	7124	1	255	1013	7880	51	306
transcript_30	gnl|BL_ORD_ID|55636 transcript_116986	255	7121	1	255	523	7380	87	342
transcript_30000	gnl|BL_ORD_ID|42740 transcript_94270	1	1137	1138	1434	37	1172	2202	2498
transcript_30005	gnl|BL_ORD_ID|41414 transcript_7852	230	1401	43	231	1783	2954	600	788
transcript_30040	gnl|BL_ORD_ID|1564 transcript_18686	278	1350	28	280	1170	2242	1	242
transcript_3007	gnl|BL_ORD_ID|33744 transcript_78898	24	3143	3143	3550	2	3121	3633	4040
transcript_30217	gnl|BL_ORD_ID|24667 transcript_63302	218	1372	22	221	714	1867	2	208
transcript_3027	gnl|BL_ORD_ID|26731 transcript_67103	2	2828	2827	3635	61	2891	4750	5564
transcript_30290	gnl|BL_ORD_ID|15120 transcript_46556	10	1024	1022	1364	2	1001	1514	1856
transcript_30326	gnl|BL_ORD_ID|4929 transcript_26738	374	1373	4	376	676	1675	2	374
transcript_3034	gnl|BL_ORD_ID|48404 transcript_104672	25	2829	2829	3602	1	2805	2918	3691
transcript_3051	gnl|BL_ORD_ID|25242 transcript_64372	1649	3632	1	1650	1966	3948	1	1654
transcript_30517	gnl|BL_ORD_ID|5835 transcript_28662	172	1350	3	172	371	1549	1	171
transcript_3054	gnl|BL_ORD_ID|48934 transcript_105677	31	3280	3276	3615	2	3246	3502	3841
transcript_3056	gnl|BL_ORD_ID|34890 transcript_81011	314	3672	1	317	1185	4543	1	317
transcript_30561	gnl|BL_ORD_ID|11934 transcript_40720	1	1028	1025	1379	2	1029	1526	1880
transcript_30561	gnl|BL_ORD_ID|2384 transcript_20802	1	1028	1025	1379	158	1186	1683	2037
transcript_30561	gnl|BL_ORD_ID|27645 transcript_68758	1	1028	1025	1379	37	1067	1564	1919
transcript_30561	gnl|BL_ORD_ID|3055 transcript_22480	1	1028	1025	1379	62	1090	1587	1941
transcript_30561	gnl|BL_ORD_ID|33587 transcript_78626	1	1028	1025	1379	56	1082	1480	1834
transcript_30561	gnl|BL_ORD_ID|3748 transcript_24074	1	1030	1025	1379	53	1083	1493	1847
transcript_306	gnl|BL_ORD_ID|26117 transcript_65970	216	4813	4812	5299	3	4600	4958	5445
transcript_306	gnl|BL_ORD_ID|32886 transcript_77338	397	5299	2	400	952	5852	8	391
transcript_30604	gnl|BL_ORD_ID|33241 transcript_78002	398	1341	6	399	1530	2472	2	395
transcript_3062	gnl|BL_ORD_ID|330 transcript_648	2	3024	3019	3635	1	3023	4029	4645
transcript_3062	gnl|BL_ORD_ID|35298 transcript_81750	1	3024	3019	3597	1	3018	4023	4609
transcript_30780	gnl|BL_ORD_ID|16803 transcript_49581	234	1320	27	234	979	2067	2	209
transcript_30796	gnl|BL_ORD_ID|12356 transcript_41493	171	1325	37	173	1678	2832	1	136
transcript_30811	gnl|BL_ORD_ID|38841 transcript_88331	26	1001	999	1334	2	977	1564	1899
transcript_30847	gnl|BL_ORD_ID|25950 transcript_65672	655	1325	8	658	1147	1817	1	649
transcript_30898	gnl|BL_ORD_ID|25950 transcript_65672	8	657	654	1299	1	649	1147	1810
transcript_3097	gnl|BL_ORD_ID|42943 transcript_94651	297	3446	1	297	508	3655	1	297
transcript_3097	gnl|BL_ORD_ID|8656 transcript_2762	1	3338	3337	3606	1	3338	3445	3716
transcript_3099	gnl|BL_ORD_ID|33744 transcript_78898	14	3115	3115	3522	2	3121	3633	4040
transcript_31054	gnl|BL_ORD_ID|47194 transcript_102382	199	1270	6	202	1625	2692	2	199
transcript_31069	gnl|BL_ORD_ID|3784 transcript_24165	267	1268	27	268	799	1800	2	243
transcript_31301	gnl|BL_ORD_ID|55813 transcript_117291	264	1310	45	265	593	1639	246	465
transcript_3134	gnl|BL_ORD_ID|37745 transcript_86292	748	3617	87	750	3483	6353	2	665
transcript_31345	gnl|BL_ORD_ID|51593 transcript_110591	170	1270	2	175	2230	3330	92	265
transcript_3139	gnl|BL_ORD_ID|34078 transcript_79528	1	2309	2307	3570	1	2309	3181	4444
transcript_3145	gnl|BL_ORD_ID|56497 transcript_118553	1	1873	1873	3590	2	1875	2112	3845
transcript_315	gnl|BL_ORD_ID|34330 transcript_79964	2	4320	4318	5112	8	4326	5220	6014
transcript_31627	gnl|BL_ORD_ID|42809 transcript_94413	444	1253	9	448	2460	3270	3	466
transcript_31628	gnl|BL_ORD_ID|36238 transcript_83565	433	1221	46	434	1649	2437	3	391
transcript_31734	gnl|BL_ORD_ID|45424 transcript_99195	303	1259	37	305	1079	2032	2	270
transcript_31747	gnl|BL_ORD_ID|17311 transcript_50553	9	883	881	1202	1	874	1533	1853
transcript_31760	gnl|BL_ORD_ID|33490 transcript_78455	354	1251	48	356	433	1330	1	309
transcript_3182	gnl|BL_ORD_ID|48404 transcript_104672	16	2785	2785	3565	31	2805	2918	3687
transcript_31904	gnl|BL_ORD_ID|18822 transcript_52229	146	1209	2	146	437	1500	6	156
transcript_3193	gnl|BL_ORD_ID|21042 transcript_56486	12	2835	2834	3486	2	2825	3425	4077
transcript_31969	gnl|BL_ORD_ID|31448 transcript_74626	7	647	648	1166	2	642	1457	1975
transcript_32030	gnl|BL_ORD_ID|49904 transcript_107490	264	1209	8	266	1743	2687	1	266
transcript_3205	gnl|BL_ORD_ID|19430 transcript_53428	335	3592	2	335	531	3787	58	396
transcript_32053	gnl|BL_ORD_ID|19640 transcript_53824	149	1193	2	150	753	1795	47	197
transcript_32060	gnl|BL_ORD_ID|3531 transcript_23598	314	1207	40	315	1007	1900	3	277
transcript_32178	gnl|BL_ORD_ID|48147 transcript_104155	296	1175	47	295	715	1594	1	249
transcript_32183	gnl|BL_ORD_ID|42035 transcript_92994	284	1203	6	285	1355	2276	1	279
transcript_3223	gnl|BL_ORD_ID|46461 transcript_101086	825	3611	88	827	2196	4976	2	738
transcript_32230	gnl|BL_ORD_ID|25208 transcript_64313	452	1217	56	453	1419	2184	1	398
transcript_32262	gnl|BL_ORD_ID|18896 transcript_52404	170	1138	4	169	314	1282	2	171
transcript_3228	gnl|BL_ORD_ID|449 transcript_893	2	2143	2143	3612	1	2138	2647	4117
transcript_32288	gnl|BL_ORD_ID|37010 transcript_84940	569	1196	6	570	1073	1701	1	565
transcript_32303	gnl|BL_ORD_ID|23177 transcript_60498	251	1188	9	251	444	1381	4	246
transcript_32361	gnl|BL_ORD_ID|33858 transcript_79112	159	1130	2	161	1441	2408	1	160
transcript_32361	gnl|BL_ORD_ID|38248 transcript_87218	159	1127	3	161	1460	2425	1	161
transcript_32421	gnl|BL_ORD_ID|21970 transcript_58195	140	1186	8	140	1130	2176	2	134
transcript_3247	gnl|BL_ORD_ID|16163 transcript_48419	566	3575	81	565	793	3802	2	486
transcript_32475	gnl|BL_ORD_ID|33490 transcript_78455	293	1153	3	295	433	1293	1	309
transcript_32488	gnl|BL_ORD_ID|57787 transcript_13069	8	610	608	1147	2	602	2016	2555
transcript_32514	gnl|BL_ORD_ID|34454 transcript_80188	407	1069	5	406	630	1294	2	406
transcript_32705	gnl|BL_ORD_ID|24095 transcript_62215	473	1108	49	474	2205	2843	2	428
transcript_32716	gnl|BL_ORD_ID|34454 transcript_80188	410	1074	5	409	630	1294	2	406
transcript_32746	gnl|BL_ORD_ID|44203 transcript_96947	164	1121	18	167	316	1268	1	150
transcript_32794	gnl|BL_ORD_ID|57094 transcript_11174	271	1124	4	272	1819	2672	2	270
transcript_32817	gnl|BL_ORD_ID|27649 transcript_68764	357	1128	5	357	1564	2335	1	353
transcript_32856	gnl|BL_ORD_ID|39216 transcript_89014	418	1114	7	419	708	1404	2	414
transcript_3302	gnl|BL_ORD_ID|8679 transcript_2831	1	3216	3216	3580	2	3212	3314	3677
transcript_33021	gnl|BL_ORD_ID|31576 transcript_74850	201	1092	25	205	2231	3122	2	182
transcript_3305	gnl|BL_ORD_ID|8469 transcript_2281	1	1937	1936	3579	1	1937	2187	3830
transcript_33120	gnl|BL_ORD_ID|39984 transcript_90424	7	633	633	1103	1	626	917	1386
transcript_33180	gnl|BL_ORD_ID|51292 transcript_110065	8	779	777	1093	2	773	1841	2157
transcript_33180	gnl|BL_ORD_ID|51989 transcript_111342	8	782	778	1093	1	772	943	1258
transcript_33189	gnl|BL_ORD_ID|54405 transcript_114651	170	1070	42	170	1102	1999	2	129
transcript_33289	gnl|BL_ORD_ID|7472 transcript_32060	236	1033	3	239	410	1207	40	276
transcript_3329	gnl|BL_ORD_ID|36970 transcript_84864	142	2045	2043	3587	1	1904	2004	3548
transcript_33477	gnl|BL_ORD_ID|7543 transcript_32210	122	1042	2	123	252	1172	21	143
transcript_33477	gnl|BL_ORD_ID|7877 transcript_32846	122	1004	2	123	234	1116	4	125
transcript_33492	gnl|BL_ORD_ID|44590 transcript_97646	363	1058	4	364	1032	1727	2	362
transcript_33516	gnl|BL_ORD_ID|38243 transcript_87205	424	1052	49	425	1669	2297	2	378
transcript_33519	gnl|BL_ORD_ID|30606 transcript_73065	267	986	1	267	946	1665	1	267
transcript_3357	gnl|BL_ORD_ID|24458 transcript_62895	330	3567	23	332	668	3905	9	315
transcript_3357	gnl|BL_ORD_ID|8321 transcript_1942	330	3567	1	332	688	3926	1	334
transcript_3357	gnl|BL_ORD_ID|8583 transcript_2583	328	3564	21	332	530	3767	12	320
transcript_33588	gnl|BL_ORD_ID|59300 transcript_52632	157	1016	40	159	1029	1888	2	121
transcript_3366	gnl|BL_ORD_ID|37298 transcript_85464	180	3431	1	180	634	3885	1	180
transcript_33725	gnl|BL_ORD_ID|38317 transcript_87345	504	1016	6	506	1284	1798	1	503
transcript_33729	gnl|BL_ORD_ID|6800 transcript_30671	7	631	626	1079	2	626	884	1344
transcript_33862	gnl|BL_ORD_ID|44590 transcript_97646	363	1028	4	364	1032	1697	2	362
transcript_33868	gnl|BL_ORD_ID|49513 transcript_106784	257	1034	28	257	414	1192	4	233
transcript_33868	gnl|BL_ORD_ID|7221 transcript_31540	257	1034	27	257	413	1212	2	232
transcript_340	gnl|BL_ORD_ID|162 transcript_306	11	3249	3247	5158	2	3239	3388	5299
transcript_340	gnl|BL_ORD_ID|54485 transcript_114814	24	3249	3247	5162	1	3205	3354	5268
transcript_34025	gnl|BL_ORD_ID|33149 transcript_77835	268	1008	43	270	570	1310	1	228
transcript_3405	gnl|BL_ORD_ID|22219 transcript_58653	1015	3378	1	1017	1488	3850	1	1017
transcript_3410	gnl|BL_ORD_ID|8757 transcript_3017	1280	3564	1	1280	1383	3665	1	1277
transcript_3422	gnl|BL_ORD_ID|16165 transcript_48422	2	2909	2906	3529	1	2904	4009	4632
transcript_3443	gnl|BL_ORD_ID|25870 transcript_65516	1336	3562	1	1338	1460	3675	2	1343
transcript_3480	gnl|BL_ORD_ID|31923 transcript_75557	103	2810	2808	3526	1	2706	3715	4432
transcript_3513	gnl|BL_ORD_ID|35596 transcript_82322	2	2620	2620	3534	27	2639	3568	4485
transcript_3525	gnl|BL_ORD_ID|49681 transcript_107090	1078	3530	1	1078	2232	4684	2	1107
transcript_3536	gnl|BL_ORD_ID|35511 transcript_82150	1	2879	2880	3556	1	2870	3030	3706
transcript_3557	gnl|BL_ORD_ID|8494 transcript_2346	1697	3601	1	1696	1908	3812	87	1782
transcript_3557	gnl|BL_ORD_ID|8673 transcript_2816	1697	3601	12	1696	1812	3715	2	1686
transcript_3564	gnl|BL_ORD_ID|8821 transcript_3190	2	3136	3135	3505	9	3143	3250	3620
transcript_3606	gnl|BL_ORD_ID|37906 transcript_86609	1420	3507	1	1419	1590	3676	1	1400
transcript_361	gnl|BL_ORD_ID|168 transcript_317	445	5111	4	446	579	5245	1	442
transcript_3644	gnl|BL_ORD_ID|8546 transcript_2472	1	2471	2467	3514	1	2471	2730	3777
transcript_3660	gnl|BL_ORD_ID|21470 transcript_57305	2	2822	2822	3518	5	2810	2960	3656
transcript_3668	gnl|BL_ORD_ID|13471 transcript_43538	14	3195	3194	3506	2	3183	3292	3604
transcript_3690	gnl|BL_ORD_ID|42125 transcript_93172	237	3513	1	238	376	3652	1	235
transcript_3692	gnl|BL_ORD_ID|31153 transcript_74081	1	2021	2019	3432	1	2009	2111	3524
transcript_3713	gnl|BL_ORD_ID|41770 transcript_92502	2	2894	2890	3458	33	2925	3415	3983
transcript_374	gnl|BL_ORD_ID|14086 transcript_44633	1	4355	4352	5060	1	4348	4680	5391
transcript_3820	gnl|BL_ORD_ID|8755 transcript_3011	2	3051	3047	3447	131	3180	3281	3680
transcript_3840	gnl|BL_ORD_ID|14464 transcript_45337	12	2004	2004	3476	2	1999	2553	4023
transcript_3914	gnl|BL_ORD_ID|56459 transcript_118485	1	1976	1976	3377	1	1979	2101	3500
transcript_3918	gnl|BL_ORD_ID|16398 transcript_48834	153	2852	2850	3463	151	2849	3270	3882
transcript_3942	gnl|BL_ORD_ID|18523 transcript_4332	104	2895	2893	3414	1	2790	2948	3469
transcript_3972	gnl|BL_ORD_ID|30251 transcript_72392	1	1909	1908	3392	1	1909	2159	3641
transcript_3972	gnl|BL_ORD_ID|35984 transcript_83064	2	2220	2219	3382	153	2371	2474	3638
transcript_3972	gnl|BL_ORD_ID|8863 transcript_3305	1	2218	2219	3450	1	2246	2351	3581
transcript_3975	gnl|BL_ORD_ID|49617 transcript_106966	1	2303	2302	3466	1	2303	2446	3609
transcript_3992	gnl|BL_ORD_ID|25463 transcript_64782	16	1856	1853	3390	2	1836	2051	3584
transcript_4007	gnl|BL_ORD_ID|25978 transcript_65711	103	3464	1	102	536	3898	1	102
transcript_40212	gnl|BL_ORD_ID|56459 transcript_118485	1312	2713	1	1312	2101	3500	659	1979
transcript_4022	gnl|BL_ORD_ID|18523 transcript_4332	159	2950	2948	3469	1	2790	2948	3469
transcript_40283	gnl|BL_ORD_ID|51456 transcript_110367	1	1918	1914	2296	1	1912	3487	3870
transcript_40283	gnl|BL_ORD_ID|55693 transcript_117083	1	1918	1914	2296	1	1912	2171	2554
transcript_40283	gnl|BL_ORD_ID|55861 transcript_117379	1	1918	1914	2296	1	1918	2284	2666
transcript_4029	gnl|BL_ORD_ID|21035 transcript_56469	107	3475	1	107	651	4018	150	256
transcript_4029	gnl|BL_ORD_ID|22231 transcript_58683	1330	3475	107	1334	1725	3870	159	1382
transcript_4029	gnl|BL_ORD_ID|51231 transcript_109958	107	3475	1	107	672	4037	171	277
transcript_403	gnl|BL_ORD_ID|27614 transcript_68707	1486	5016	123	1485	1955	5496	2	1372
transcript_40317	gnl|BL_ORD_ID|39207 transcript_89005	1	3271	3271	4230	164	3431	3536	4495
transcript_40320	gnl|BL_ORD_ID|26510 transcript_66662	207	3485	1	209	814	4103	1	209
transcript_40328	gnl|BL_ORD_ID|37501 transcript_85850	1	3140	3141	3973	2	3125	3568	4400
transcript_40335	gnl|BL_ORD_ID|51722 transcript_110836	1	3244	3243	3707	24	3271	3405	3869
transcript_40358	gnl|BL_ORD_ID|677 transcript_1406	2	2855	2856	3784	194	3049	3211	4138
transcript_404	gnl|BL_ORD_ID|162 transcript_306	1	3213	3211	5122	14	3239	3388	5299
transcript_404	gnl|BL_ORD_ID|54485 transcript_114814	2	3213	3211	5126	1	3205	3354	5268
transcript_40432	gnl|BL_ORD_ID|36791 transcript_84547	1	1747	1742	2547	91	1841	2058	2863
transcript_40457	gnl|BL_ORD_ID|56664 transcript_118861	1534	3397	114	1536	1973	3833	1	1421
transcript_40466	gnl|BL_ORD_ID|28631 transcript_70560	161	2473	2474	3411	505	2817	2918	3855
transcript_40499	gnl|BL_ORD_ID|16702 transcript_49403	1	2875	2874	3497	472	3372	3823	4454
transcript_40499	gnl|BL_ORD_ID|42588 transcript_93995	1	2392	2392	3533	520	2931	3048	4197
transcript_40499	gnl|BL_ORD_ID|42968 transcript_94687	1	2875	2874	3495	561	3463	3915	4547
transcript_4050	gnl|BL_ORD_ID|34137 transcript_79622	125	2063	2063	3457	1	1923	2274	3670
transcript_4051	gnl|BL_ORD_ID|8541 transcript_2460	2	2354	2351	3343	4	2353	2781	3774
transcript_40586	gnl|BL_ORD_ID|17252 transcript_50439	430	2095	6	434	688	2352	7	435
transcript_40586	gnl|BL_ORD_ID|57270 transcript_11605	430	2095	6	434	978	2641	297	725
transcript_40586	gnl|BL_ORD_ID|58827 transcript_15761	430	2093	6	434	689	2375	8	436
transcript_40611	gnl|BL_ORD_ID|159 transcript_303	2	3652	3651	4853	5	3665	4135	5337
transcript_40635	gnl|BL_ORD_ID|14464 transcript_45337	1	1522	1522	3041	482	1999	2553	4053
transcript_40683	gnl|BL_ORD_ID|21843 transcript_57943	167	1556	2	172	755	2144	53	223
transcript_40750	gnl|BL_ORD_ID|43031 transcript_94817	1	3872	3871	4277	17	3887	4011	4417
transcript_4076	gnl|BL_ORD_ID|45868 transcript_100000	162	2882	2879	3414	2	2722	3162	3697
transcript_4076	gnl|BL_ORD_ID|749 transcript_1564	1688	3413	162	1689	2325	4050	2	1528
transcript_40770	gnl|BL_ORD_ID|57003 transcript_10930	369	2362	38	369	701	2694	1	332
transcript_40796	gnl|BL_ORD_ID|46075 transcript_100405	1	1768	1766	2315	461	2226	4053	4602
transcript_4085	gnl|BL_ORD_ID|23422 transcript_60962	13	2111	2110	3413	1	2113	2437	3740
transcript_40860	gnl|BL_ORD_ID|44194 transcript_96928	1	1592	1590	3091	48	1657	1765	3273
transcript_40969	gnl|BL_ORD_ID|18178 transcript_3449	102	3333	1	103	294	3524	6	107
transcript_40969	gnl|BL_ORD_ID|8729 transcript_2952	101	3333	1	103	390	3622	11	113
transcript_40993	gnl|BL_ORD_ID|8706 transcript_2897	244	3165	2	245	471	3389	39	280
transcript_410	gnl|BL_ORD_ID|33043 transcript_77637	2400	4979	164	2401	2932	5511	2	2239
transcript_41011	gnl|BL_ORD_ID|54517 transcript_114884	1002	2795	1	1002	1082	2876	2	982
transcript_41068	gnl|BL_ORD_ID|20989 transcript_56371	210	1992	4	210	502	2284	4	201
transcript_41118	gnl|BL_ORD_ID|54345 transcript_114520	2	2032	2030	2474	1	2033	2243	2678
transcript_41146	gnl|BL_ORD_ID|48086 transcript_104040	343	1476	7	343	550	1685	2	338
transcript_41152	gnl|BL_ORD_ID|29581 transcript_5287	213	2470	2	215	1029	3287	71	284
transcript_41187	gnl|BL_ORD_ID|17574 transcript_51084	147	1771	1	148	576	2201	169	316
transcript_41224	gnl|BL_ORD_ID|21 transcript_29	143	3932	3927	4182	1591	5380	6906	7162
transcript_41243	gnl|BL_ORD_ID|20873 transcript_56170	124	1260	1	120	1056	2191	763	882
transcript_41243	gnl|BL_ORD_ID|48990 transcript_105778	124	1270	1	120	295	1441	2	121
transcript_41278	gnl|BL_ORD_ID|24958 transcript_63840	18	2236	2233	2827	2	2221	2513	3108
transcript_4128	gnl|BL_ORD_ID|49959 transcript_107588	319	3356	1	318	1162	4204	1	310
transcript_41293	gnl|BL_ORD_ID|8655 transcript_2760	345	3285	39	348	732	3665	2	311
transcript_41296	gnl|BL_ORD_ID|27515 transcript_68523	11	2180	2179	4218	2	2172	4460	6499
transcript_41327	gnl|BL_ORD_ID|24462 transcript_62904	1	2065	2061	2595	585	2637	2870	3404
transcript_4133	gnl|BL_ORD_ID|53618 transcript_113182	112	2769	2768	3414	1	2658	2896	3542
transcript_41331	gnl|BL_ORD_ID|30071 transcript_6490	191	2449	1	195	833	3094	1	195
transcript_41335	gnl|BL_ORD_ID|54243 transcript_114330	144	2230	1	145	291	2374	1	145
transcript_4135	gnl|BL_ORD_ID|37906 transcript_86609	1534	3450	135	1533	1590	3506	2	1400
transcript_4135	gnl|BL_ORD_ID|40229 transcript_90905	135	2350	2349	3450	2	2236	3024	4125
transcript_41385	gnl|BL_ORD_ID|44626 transcript_97709	1	1293	1293	1624	29	1324	1430	1762
transcript_41390	gnl|BL_ORD_ID|16660 transcript_49318	1144	2488	1	1145	1517	2862	1	1145
transcript_41412	gnl|BL_ORD_ID|35194 transcript_81564	109	995	1	111	3273	4159	2545	2654
transcript_41413	gnl|BL_ORD_ID|29777 transcript_5773	17	1762	1757	2109	48	1797	2820	3174
transcript_41432	gnl|BL_ORD_ID|21676 transcript_57670	1	3103	3102	3359	1	3103	3247	3504
transcript_41434	gnl|BL_ORD_ID|55826 transcript_117315	1	3638	3639	4044	1340	4975	5109	5514
transcript_4145	gnl|BL_ORD_ID|28631 transcript_70560	1	2471	2472	3409	347	2817	2918	3855
transcript_41470	gnl|BL_ORD_ID|14566 transcript_45530	1	1669	1673	1905	2	1669	4047	4279
transcript_41470	gnl|BL_ORD_ID|50855 transcript_109250	1	1669	1673	1855	6	1674	4111	4293
transcript_41512	gnl|BL_ORD_ID|54878 transcript_115574	2280	4776	1	2281	2834	5334	1	2282
transcript_41514	gnl|BL_ORD_ID|12518 transcript_41787	2	2898	2894	3461	1	2900	3388	3958
transcript_41537	gnl|BL_ORD_ID|22118 transcript_58471	2	2154	2155	2672	46	2196	2525	3045
transcript_41642	gnl|BL_ORD_ID|42125 transcript_93172	234	3510	1	235	376	3652	1	235
transcript_41647	gnl|BL_ORD_ID|22219 transcript_58653	1014	3301	1	1016	1488	3789	1	1017
transcript_41702	gnl|BL_ORD_ID|19831 transcript_54212	157	1399	2	157	350	1616	1	157
transcript_41724	gnl|BL_ORD_ID|18395 transcript_4015	1	2748	2747	3295	36	2783	2887	3434
transcript_41724	gnl|BL_ORD_ID|42369 transcript_93598	14	2748	2747	3295	1	2731	3006	3554
transcript_4176	gnl|BL_ORD_ID|18017 transcript_51903	1718	3407	146	1718	1828	3520	1	1573
transcript_41773	gnl|BL_ORD_ID|38701 transcript_88081	280	3212	13	280	1466	4398	1	268
transcript_4178	gnl|BL_ORD_ID|49437 transcript_106657	153	2272	2270	3456	2	2121	2488	3674
transcript_41781	gnl|BL_ORD_ID|26714 transcript_67067	1	2139	2138	2627	95	2233	2436	2925
transcript_41794	gnl|BL_ORD_ID|35952 transcript_83010	2	2448	2447	3564	4	2452	3367	4472
transcript_41802	gnl|BL_ORD_ID|58170 transcript_14080	1	1820	1820	2116	1	1822	1993	2298
transcript_41804	gnl|BL_ORD_ID|22723 transcript_59673	1	2554	2553	3147	1	2572	3732	4326
transcript_41804	gnl|BL_ORD_ID|52245 transcript_111828	115	2554	2553	3133	70	2507	3666	4244
transcript_41806	gnl|BL_ORD_ID|44385 transcript_97283	1	1236	1234	1540	40	1295	1588	1895
transcript_41822	gnl|BL_ORD_ID|19604 transcript_53761	1051	3606	1	1051	2200	4755	1	1051
transcript_41830	gnl|BL_ORD_ID|25895 transcript_65561	19	2215	2216	2991	8	2206	3712	4487
transcript_41830	gnl|BL_ORD_ID|50989 transcript_109477	1	2215	2216	2991	25	2259	3766	4540
transcript_41862	gnl|BL_ORD_ID|57311 transcript_11723	178	2325	1	181	394	2541	3	183
transcript_41895	gnl|BL_ORD_ID|54975 transcript_115764	414	1884	50	415	841	2345	2	365
transcript_41913	gnl|BL_ORD_ID|27859 transcript_69144	309	1431	31	311	1231	2353	2	282
transcript_41931	gnl|BL_ORD_ID|19710 transcript_53960	140	1634	1631	2959	23	1517	3834	5162
transcript_420	gnl|BL_ORD_ID|185 transcript_355	322	4973	1	322	459	5109	1	322
transcript_42001	gnl|BL_ORD_ID|28631 transcript_70560	1	2744	2745	3670	67	2817	2918	3855
transcript_42003	gnl|BL_ORD_ID|11679 transcript_40250	1	1827	1826	2277	277	2103	2573	3023
transcript_42003	gnl|BL_ORD_ID|41541 transcript_8218	1	1827	1825	2277	286	2115	2340	2796
transcript_42003	gnl|BL_ORD_ID|52644 transcript_8874	1	1827	1825	2277	293	2119	2344	2796
transcript_42029	gnl|BL_ORD_ID|17275 transcript_50482	156	3861	1	155	1458	5163	816	969
transcript_42036	gnl|BL_ORD_ID|53021 transcript_9905	1110	2427	1	1112	1366	2682	1	1112
transcript_42171	gnl|BL_ORD_ID|29748 transcript_5715	2	2616	2617	3034	6	2620	2780	3197
transcript_42184	gnl|BL_ORD_ID|430 transcript_860	1462	3016	1	1461	2895	4450	103	1562
transcript_42194	gnl|BL_ORD_ID|34186 transcript_79703	2306	7286	103	2305	2382	7362	2	2208
transcript_4227	gnl|BL_ORD_ID|14376 transcript_45175	2	2749	2749	3413	4	2751	2961	3625
transcript_42345	gnl|BL_ORD_ID|32746 transcript_77088	2	2277	2278	2466	198	2496	2701	2889
transcript_424	gnl|BL_ORD_ID|18043 transcript_51962	2281	4985	1	2282	2414	5120	24	2296
transcript_4240	gnl|BL_ORD_ID|47068 transcript_102156	1	2362	2362	3265	2	2355	2515	3418
transcript_42405	gnl|BL_ORD_ID|31667 transcript_75035	396	2546	60	396	443	2595	2	329
transcript_42410	gnl|BL_ORD_ID|33610 transcript_78664	2	4905	4904	6421	46	4953	5318	6829
transcript_42424	gnl|BL_ORD_ID|50314 transcript_108250	408	4203	2	409	663	4454	55	462
transcript_42426	gnl|BL_ORD_ID|31791 transcript_75296	1	1391	1390	2177	2	1394	1535	2321
transcript_42426	gnl|BL_ORD_ID|39548 transcript_89639	1	1198	1195	2154	2	1199	1994	2953
transcript_42474	gnl|BL_ORD_ID|34359 transcript_80022	1	1071	1067	1768	1	1070	3417	4118
transcript_42481	gnl|BL_ORD_ID|37904 transcript_86606	1	1264	1262	1701	1	1262	1362	1800
transcript_42486	gnl|BL_ORD_ID|15643 transcript_47483	175	4747	1	176	2294	6866	1886	2061
transcript_42486	gnl|BL_ORD_ID|47548 transcript_103045	1	4144	4139	4747	1998	6141	6329	6937
transcript_42503	gnl|BL_ORD_ID|15589 transcript_47385	1	1672	1667	2399	320	1992	2122	2857
transcript_42503	gnl|BL_ORD_ID|18406 transcript_4036	1	1672	1667	2399	85	1757	1887	2622
transcript_42503	gnl|BL_ORD_ID|18597 transcript_4519	1	1672	1667	2399	98	1772	1902	2637
transcript_42503	gnl|BL_ORD_ID|18636 transcript_4615	1	1672	1667	2399	98	1772	1902	2636
transcript_42503	gnl|BL_ORD_ID|23929 transcript_61910	1	1672	1667	2399	42	1709	1839	2572
transcript_42503	gnl|BL_ORD_ID|50745 transcript_109045	1	1672	1667	2399	208	1882	2012	2747
transcript_4252	gnl|BL_ORD_ID|13157 transcript_42921	1358	3439	1	1361	2368	4445	120	1479
transcript_42550	gnl|BL_ORD_ID|45555 transcript_99431	99	1898	2	102	332	2128	10	110
transcript_42569	gnl|BL_ORD_ID|29852 transcript_5958	112	2835	1	112	283	3001	1	111
transcript_42576	gnl|BL_ORD_ID|76 transcript_136	295	4970	1	300	1037	5724	2	301
transcript_42580	gnl|BL_ORD_ID|8786 transcript_3113	206	3345	2	205	493	3635	72	275
transcript_42610	gnl|BL_ORD_ID|41691 transcript_92360	1	1832	1832	2615	1603	3434	3706	4491
transcript_42637	gnl|BL_ORD_ID|44701 transcript_97870	1184	2734	1	1186	1295	2846	1	1186
transcript_42667	gnl|BL_ORD_ID|56930 transcript_10742	221	2411	2	222	507	2697	68	288
transcript_42688	gnl|BL_ORD_ID|59102 transcript_16487	157	2177	1	162	296	2316	5	166
transcript_42721	gnl|BL_ORD_ID|37718 transcript_86248	636	1986	8	639	1387	2738	2	634
transcript_42733	gnl|BL_ORD_ID|18320 transcript_3809	1	2170	2165	3065	1	2171	2299	3199
transcript_4274	gnl|BL_ORD_ID|20292 transcript_55100	1194	3300	1	1193	1336	3442	1	1193
transcript_4274	gnl|BL_ORD_ID|54323 transcript_114474	13	2483	2483	3344	5	2471	2758	3620
transcript_42759	gnl|BL_ORD_ID|22138 transcript_58507	241	2026	6	242	452	2237	1	237
transcript_42759	gnl|BL_ORD_ID|32709 transcript_77032	241	2026	6	242	428	2208	2	213
transcript_42759	gnl|BL_ORD_ID|49320 transcript_106426	241	2026	6	243	333	2112	2	214
transcript_42789	gnl|BL_ORD_ID|39841 transcript_90178	2	2856	2857	3431	1	2854	2996	3570
transcript_42849	gnl|BL_ORD_ID|27641 transcript_68751	184	2148	1	186	700	2671	392	578
transcript_42869	gnl|BL_ORD_ID|8384 transcript_2075	1	2010	2009	3760	4	2013	2132	3885
transcript_42888	gnl|BL_ORD_ID|57403 transcript_11966	1036	2221	1	1039	1384	2569	57	1095
transcript_42938	gnl|BL_ORD_ID|18397 transcript_4018	137	1732	1	141	1841	3451	5	145
transcript_42938	gnl|BL_ORD_ID|33367 transcript_78234	137	1732	1	141	1056	2666	5	145
transcript_42951	gnl|BL_ORD_ID|15239 transcript_46757	243	3171	2	246	384	3307	6	250
transcript_43061	gnl|BL_ORD_ID|23997 transcript_62055	2	2200	2197	2449	25	2223	2541	2793
transcript_4311	gnl|BL_ORD_ID|56459 transcript_118485	101	2065	2065	3420	2	1979	2101	3454
transcript_43122	gnl|BL_ORD_ID|22181 transcript_58579	195	2638	1	198	550	2998	226	423
transcript_4313	gnl|BL_ORD_ID|17907 transcript_51702	245	3327	2	247	788	3870	424	669
transcript_4319	gnl|BL_ORD_ID|21938 transcript_58129	21	2212	2209	3432	3	2200	2322	3547
transcript_43191	gnl|BL_ORD_ID|32385 transcript_76441	108	1877	1873	3221	1	1774	2238	3587
transcript_43201	gnl|BL_ORD_ID|24929 transcript_63792	196	1808	3	200	672	2310	2	204
transcript_43201	gnl|BL_ORD_ID|32997 transcript_77544	196	1807	3	200	699	2310	2	197
transcript_43201	gnl|BL_ORD_ID|36913 transcript_84767	196	1809	3	200	656	2263	2	199
transcript_43201	gnl|BL_ORD_ID|58845 transcript_15813	196	1809	3	200	654	2267	2	199
transcript_43215	gnl|BL_ORD_ID|41118 transcript_7153	1	1992	1991	2740	2	1980	2200	2955
transcript_43236	gnl|BL_ORD_ID|2381 transcript_20797	174	1475	2	174	748	2049	237	409
transcript_43236	gnl|BL_ORD_ID|3755 transcript_24095	174	1475	54	174	463	1763	2	122
transcript_4325	gnl|BL_ORD_ID|26752 transcript_67129	185	3390	1	184	461	3667	1	184
transcript_4325	gnl|BL_ORD_ID|42564 transcript_93946	180	3390	1	184	294	3506	1	184
transcript_4325	gnl|BL_ORD_ID|8671 transcript_2811	180	3390	1	184	381	3591	88	271
transcript_43258	gnl|BL_ORD_ID|20382 transcript_55262	17	1915	1914	2303	2	1896	2600	2989
transcript_43274	gnl|BL_ORD_ID|28812 transcript_70910	1	1428	1427	2308	1	1428	1699	2580
transcript_43305	gnl|BL_ORD_ID|6393 transcript_29841	174	1205	2	171	270	1301	1	168
transcript_43339	gnl|BL_ORD_ID|14354 transcript_45129	189	2090	1	189	548	2452	4	192
transcript_43339	gnl|BL_ORD_ID|19401 transcript_53370	189	2087	1	189	543	2437	2	187
transcript_43339	gnl|BL_ORD_ID|20890 transcript_56203	189	2090	1	189	488	2390	1	189
transcript_43339	gnl|BL_ORD_ID|26602 transcript_66839	189	2090	1	189	1490	3392	4	192
transcript_43339	gnl|BL_ORD_ID|45001 transcript_98409	189	2088	1	189	409	2309	2	192
transcript_43339	gnl|BL_ORD_ID|57362 transcript_11871	189	2090	1	189	543	2444	2	187
transcript_43413	gnl|BL_ORD_ID|18152 transcript_3366	144	3249	1	144	504	3607	37	180
transcript_43423	gnl|BL_ORD_ID|52256 transcript_111849	1	1883	1881	2576	25	1890	2445	3140
transcript_43428	gnl|BL_ORD_ID|15921 transcript_47975	11	3421	3420	6618	1	3404	3997	7185
transcript_43433	gnl|BL_ORD_ID|481 transcript_951	1	2259	2256	3812	17	2276	2832	4387
transcript_43443	gnl|BL_ORD_ID|44293 transcript_97106	18	1948	1949	2941	3	1941	2715	3701
transcript_43549	gnl|BL_ORD_ID|1144 transcript_17630	1	1078	1077	2110	76	1153	1270	2303
transcript_43563	gnl|BL_ORD_ID|22227 transcript_58672	120	2336	2334	2994	2	2219	2398	3059
transcript_43587	gnl|BL_ORD_ID|41412 transcript_7850	326	2734	63	327	538	2935	1	264
transcript_43624	gnl|BL_ORD_ID|53161 transcript_112345	1	2499	2496	2898	2	2500	2862	3263
transcript_43641	gnl|BL_ORD_ID|29957 transcript_6198	1	1232	1231	2303	1	1232	2109	3165
transcript_43641	gnl|BL_ORD_ID|46582 transcript_101306	1	1232	1231	2313	1	1253	2130	3196
transcript_43665	gnl|BL_ORD_ID|18429 transcript_4090	808	2193	85	812	1964	3351	2	729
transcript_43665	gnl|BL_ORD_ID|35841 transcript_82790	808	2193	85	812	2053	3440	1	728
transcript_43665	gnl|BL_ORD_ID|50911 transcript_109344	808	2193	85	812	1839	3235	1	727
transcript_43679	gnl|BL_ORD_ID|50352 transcript_108311	491	1820	62	496	1192	2529	100	534
transcript_43682	gnl|BL_ORD_ID|27156 transcript_67872	346	3697	21	346	433	3788	2	327
transcript_43876	gnl|BL_ORD_ID|44782 transcript_98046	1	4863	4862	6266	61	4897	5430	6834
transcript_43931	gnl|BL_ORD_ID|42170 transcript_93239	1	1604	1603	2373	3	1580	1681	2451
transcript_44022	gnl|BL_ORD_ID|12966 transcript_42580	1	1760	1755	2667	18	1770	2433	3345
transcript_44049	gnl|BL_ORD_ID|331 transcript_649	1468	3147	1	1468	2930	4609	5	1472
transcript_44070	gnl|BL_ORD_ID|18576 transcript_4462	168	2997	10	169	312	3122	50	212
transcript_44084	gnl|BL_ORD_ID|37904 transcript_86606	1	1231	1229	1634	6	1262	1362	1773
transcript_44142	gnl|BL_ORD_ID|41245 transcript_7463	1091	2836	1	1092	1236	2981	1	1083
transcript_44145	gnl|BL_ORD_ID|31303 transcript_74344	1	2218	2218	3886	61	2294	2852	4538
transcript_44150	gnl|BL_ORD_ID|35642 transcript_82427	478	1874	6	483	1908	3304	2	479
transcript_44150	gnl|BL_ORD_ID|48888 transcript_105580	478	1874	54	483	1860	3256	2	431
transcript_44159	gnl|BL_ORD_ID|2887 transcript_22071	1	1233	1234	1888	1	1234	1343	1995
transcript_44159	gnl|BL_ORD_ID|54832 transcript_115480	1	1233	1234	1875	1	1234	1937	2576
transcript_44201	gnl|BL_ORD_ID|20803 transcript_56033	1	1397	1392	2648	1	1395	1717	2971
transcript_4422	gnl|BL_ORD_ID|22073 transcript_58392	288	3365	2	290	730	3808	325	613
transcript_44227	gnl|BL_ORD_ID|35458 transcript_82052	305	3358	2	305	861	3914	66	369
transcript_44272	gnl|BL_ORD_ID|34759 transcript_80752	408	1817	6	410	882	2299	1	428
transcript_44304	gnl|BL_ORD_ID|54109 transcript_114056	1	1617	1616	2055	49	1665	2001	2440
transcript_44335	gnl|BL_ORD_ID|270 transcript_530	1	1873	1871	3569	80	1952	3052	4754
transcript_44355	gnl|BL_ORD_ID|28596 transcript_70503	376	1138	48	378	1384	2146	2	332
transcript_44365	gnl|BL_ORD_ID|45773 transcript_99823	420	1920	8	424	583	2086	2	418
transcript_44376	gnl|BL_ORD_ID|56645 transcript_118820	15	2432	2429	3127	2	2417	2999	3694
transcript_44402	gnl|BL_ORD_ID|40524 transcript_91455	1260	2556	1	1261	1416	2688	43	1306
transcript_44448	gnl|BL_ORD_ID|760 transcript_1582	334	3950	1	335	477	4091	22	356
transcript_44452	gnl|BL_ORD_ID|41410 transcript_7841	11	1513	1512	2579	2	1504	1732	2798
transcript_4446	gnl|BL_ORD_ID|38424 transcript_87545	2	2409	2409	3189	45	2451	2553	3333
transcript_4447	gnl|BL_ORD_ID|44083 transcript_96731	15	2699	2700	3369	1	2686	3808	4477
transcript_44483	gnl|BL_ORD_ID|35511 transcript_82150	1	1211	1212	1890	1661	2870	3030	3708
transcript_44483	gnl|BL_ORD_ID|39230 transcript_89039	1	1105	1106	1890	1090	2194	2327	3113
transcript_44500	gnl|BL_ORD_ID|28544 transcript_70411	1	1864	1859	2186	1	1863	2141	2470
transcript_44508	gnl|BL_ORD_ID|11655 transcript_40210	273	1120	4	272	884	1730	2	270
transcript_44553	gnl|BL_ORD_ID|29957 transcript_6198	1	1180	1179	2112	51	1232	2109	3043
transcript_44553	gnl|BL_ORD_ID|46582 transcript_101306	1	1180	1179	2112	51	1253	2130	3064
transcript_44580	gnl|BL_ORD_ID|24666 transcript_63298	1	1168	1167	1623	179	1346	1460	1916
transcript_44580	gnl|BL_ORD_ID|2708 transcript_21643	1	1168	1167	1623	285	1452	1566	2022
transcript_44627	gnl|BL_ORD_ID|51787 transcript_110957	164	1507	2	167	793	2129	111	276
transcript_44645	gnl|BL_ORD_ID|36752 transcript_84475	1	3068	3064	3222	1683	4754	6139	6297
transcript_44680	gnl|BL_ORD_ID|55379 transcript_116529	323	1713	43	325	1047	2449	2	281
transcript_44681	gnl|BL_ORD_ID|14514 transcript_45426	214	3029	1	214	385	3206	19	232
transcript_44681	gnl|BL_ORD_ID|15373 transcript_47009	214	3026	1	214	385	3223	19	232
transcript_44686	gnl|BL_ORD_ID|59435 transcript_71560	1	3483	3480	3992	462	3950	4367	4879
transcript_44700	gnl|BL_ORD_ID|49592 transcript_106921	1	2151	2149	3093	15	2165	2441	3385
transcript_44700	gnl|BL_ORD_ID|50525 transcript_108625	1	2564	2560	3093	2	2562	3049	3581
transcript_4475	gnl|BL_ORD_ID|34526 transcript_80320	2	2629	2629	3382	29	2656	5501	6250
transcript_44771	gnl|BL_ORD_ID|311 transcript_610	3	4436	4432	4614	3	4436	4538	4719
transcript_44773	gnl|BL_ORD_ID|58184 transcript_14107	193	2327	1	198	345	2480	1	198
transcript_44782	gnl|BL_ORD_ID|35774 transcript_82654	1108	3659	1	1112	3415	5967	1545	2657
transcript_44802	gnl|BL_ORD_ID|59279 transcript_49343	1505	3213	1	1504	1914	3622	79	1581
transcript_44856	gnl|BL_ORD_ID|56568 transcript_118688	1	1189	1186	1997	5	1193	1637	2449
transcript_4487	gnl|BL_ORD_ID|28170 transcript_69733	1198	3315	1	1200	2058	4175	597	1796
transcript_44917	gnl|BL_ORD_ID|12898 transcript_42466	1	2004	2001	2443	311	2329	2462	2904
transcript_44917	gnl|BL_ORD_ID|40428 transcript_91274	1	2004	2001	2443	242	2246	2379	2821
transcript_44932	gnl|BL_ORD_ID|31260 transcript_74259	1	2027	2024	3696	1	2003	2445	4134
transcript_45051	gnl|BL_ORD_ID|51316 transcript_110118	103	4421	1	104	316	4632	1	104
transcript_45100	gnl|BL_ORD_ID|32890 transcript_77344	15	2010	2005	2239	106	2099	2244	2495
transcript_45100	gnl|BL_ORD_ID|57842 transcript_13206	2	2010	2005	2239	5	2013	2158	2392
transcript_45112	gnl|BL_ORD_ID|34965 transcript_81155	1171	2777	1	1176	1891	3493	5	1179
transcript_45112	gnl|BL_ORD_ID|8495 transcript_2348	1171	2779	1	1176	1900	3508	4	1185
transcript_45112	gnl|BL_ORD_ID|8599 transcript_2616	1171	2779	1	1176	1897	3513	4	1182
transcript_45112	gnl|BL_ORD_ID|8636 transcript_2710	1171	2779	1	1176	1994	3590	103	1280
transcript_45112	gnl|BL_ORD_ID|8713 transcript_2917	1171	2779	1	1176	2041	3649	145	1326
transcript_45144	gnl|BL_ORD_ID|55720 transcript_117133	279	2466	7	283	489	2678	2	278
transcript_4521	gnl|BL_ORD_ID|13787 transcript_44120	150	2857	2858	3388	1	2709	2910	3440
transcript_45213	gnl|BL_ORD_ID|373 transcript_728	1	2495	2492	4185	70	2561	2670	4363
transcript_45213	gnl|BL_ORD_ID|48803 transcript_105420	1	2495	2492	4185	62	2554	2663	4356
transcript_45237	gnl|BL_ORD_ID|44341 transcript_97204	177	1819	14	176	526	2173	3	165
transcript_45249	gnl|BL_ORD_ID|52437 transcript_112158	350	3442	83	349	531	3623	1	267
transcript_45257	gnl|BL_ORD_ID|28347 transcript_70071	2	3383	3382	4099	104	3485	3603	4320
transcript_45312	gnl|BL_ORD_ID|25778 transcript_65367	2	2200	2195	2355	35	2205	2479	2639
transcript_45312	gnl|BL_ORD_ID|51552 transcript_110526	2	2200	2195	2439	13	2209	2482	2724
transcript_45312	gnl|BL_ORD_ID|53017 transcript_9892	2	2200	2195	2439	35	2233	2506	2749
transcript_45344	gnl|BL_ORD_ID|27909 transcript_69241	1	4079	4074	5372	406	4486	4826	6121
transcript_45354	gnl|BL_ORD_ID|38731 transcript_88133	1	1896	1893	2468	21	1916	2373	2948
transcript_45369	gnl|BL_ORD_ID|14464 transcript_45337	1	1982	1981	3194	16	1998	2560	3773
transcript_45369	gnl|BL_ORD_ID|33914 transcript_79226	1202	3176	1	1201	2009	4000	58	1252
transcript_454	gnl|BL_ORD_ID|36752 transcript_84475	2	4747	4743	4901	5	4754	6139	6297
transcript_45464	gnl|BL_ORD_ID|8370 transcript_2040	1273	3450	1	1274	1603	3777	130	1404
transcript_45464	gnl|BL_ORD_ID|8574 transcript_2555	1273	3385	1	1274	1666	3781	193	1467
transcript_45474	gnl|BL_ORD_ID|34341 transcript_79990	2	2325	2325	3044	34	2357	2457	3174
transcript_45493	gnl|BL_ORD_ID|26722 transcript_67078	2	2787	2784	3566	36	2820	3172	3954
transcript_45612	gnl|BL_ORD_ID|41371 transcript_7753	10	2280	2278	2605	25	2294	2405	2733
transcript_45612	gnl|BL_ORD_ID|56084 transcript_117785	1	2280	2278	2605	7	2285	2396	2723
transcript_45619	gnl|BL_ORD_ID|46973 transcript_101996	2	2502	2500	3510	1	2494	2804	3814
transcript_45634	gnl|BL_ORD_ID|57827 transcript_13177	1095	2207	1	1095	1234	2346	33	1125
transcript_45634	gnl|BL_ORD_ID|58074 transcript_13835	1095	2207	1	1095	1286	2398	82	1177
transcript_45645	gnl|BL_ORD_ID|33767 transcript_78942	2	3321	3321	3772	7	3328	3436	3888
transcript_458	gnl|BL_ORD_ID|47185 transcript_102362	280	4773	102	281	302	4803	2	181
transcript_45826	gnl|BL_ORD_ID|21338 transcript_57074	1	1042	1043	1469	501	1541	2518	2943
transcript_45826	gnl|BL_ORD_ID|37486 transcript_85820	1	1042	1043	1469	505	1546	1790	2214
transcript_45864	gnl|BL_ORD_ID|50211 transcript_108043	432	2160	8	432	1162	2890	2	426
transcript_45944	gnl|BL_ORD_ID|26831 transcript_67258	1	2198	2197	3390	235	2429	3343	4532
transcript_45944	gnl|BL_ORD_ID|50474 transcript_108526	1	2198	2197	3540	13	2208	3120	4518
transcript_45946	gnl|BL_ORD_ID|5751 transcript_28467	1	1065	1062	1258	1	1065	1257	1453
transcript_460	gnl|BL_ORD_ID|54878 transcript_115574	2267	4789	1	2268	2834	5334	1	2282
transcript_4601	gnl|BL_ORD_ID|25333 transcript_64540	1	2703	2701	3346	1	2701	2801	3446
transcript_46018	gnl|BL_ORD_ID|427 transcript_855	223	3190	1	226	1488	4453	95	320
transcript_46043	gnl|BL_ORD_ID|18207 transcript_3539	1	1426	1424	2072	928	2352	2878	3526
transcript_46096	gnl|BL_ORD_ID|21296 transcript_56979	1	2033	2032	2569	32	2033	2545	3082
transcript_46096	gnl|BL_ORD_ID|41668 transcript_92310	1	1490	1489	2569	13	1483	1723	2805
transcript_4610	gnl|BL_ORD_ID|52113 transcript_111562	308	3156	15	307	1338	4170	2	294
transcript_4610	gnl|BL_ORD_ID|603 transcript_1228	308	3156	1	307	1357	4206	4	310
transcript_46109	gnl|BL_ORD_ID|28213 transcript_69833	264	3328	135	263	316	3399	2	130
transcript_46120	gnl|BL_ORD_ID|12888 transcript_42442	431	3130	54	436	637	3336	2	384
transcript_46128	gnl|BL_ORD_ID|228 transcript_443	4	4136	4132	4285	323	4456	4795	4948
transcript_46128	gnl|BL_ORD_ID|24961 transcript_63849	1	4136	4132	4285	122	4259	4598	4751
transcript_4616	gnl|BL_ORD_ID|14376 transcript_45175	2	2576	2576	3358	174	2751	2961	3742
transcript_46184	gnl|BL_ORD_ID|4738 transcript_26341	157	1546	2	158	382	1763	51	207
transcript_46238	gnl|BL_ORD_ID|42968 transcript_94687	16	3487	3485	4115	4	3465	3915	4547
transcript_4627	gnl|BL_ORD_ID|38639 transcript_87962	1	2881	2880	3352	2	2890	3634	4106
transcript_4627	gnl|BL_ORD_ID|51412 transcript_110284	1	2884	2880	3290	1	2887	3054	3464
transcript_46285	gnl|BL_ORD_ID|2575 transcript_21312	163	1714	1	165	463	2004	1	159
transcript_46309	gnl|BL_ORD_ID|14089 transcript_44638	258	4507	2	261	647	4895	158	417
transcript_46321	gnl|BL_ORD_ID|618 transcript_1258	338	4097	24	340	456	4215	34	350
transcript_46417	gnl|BL_ORD_ID|22433 transcript_59108	1	2291	2287	3067	1	2293	2551	3329
transcript_46591	gnl|BL_ORD_ID|16445 transcript_48925	1	2191	2191	4337	29	2219	2380	4525
transcript_46592	gnl|BL_ORD_ID|39179 transcript_88961	1	1099	1098	1547	1427	2525	2758	3210
transcript_46678	gnl|BL_ORD_ID|43563 transcript_95792	1	1549	1549	2374	1	1570	2419	3243
transcript_46694	gnl|BL_ORD_ID|2135 transcript_20164	1	1045	1043	1938	2	1046	1205	2100
transcript_4670	gnl|BL_ORD_ID|35485 transcript_82101	225	3331	15	226	530	3636	2	213
transcript_46735	gnl|BL_ORD_ID|8376 transcript_2057	1	1927	1926	3757	7	1932	2049	3881
transcript_46740	gnl|BL_ORD_ID|50037 transcript_107720	140	1141	9	142	279	1280	1	134
transcript_46746	gnl|BL_ORD_ID|24885 transcript_63707	187	2622	2621	4255	1	2443	2696	4332
transcript_46780	gnl|BL_ORD_ID|59637 transcript_99478	1	2207	2206	2748	369	2576	2682	3223
transcript_46903	gnl|BL_ORD_ID|43315 transcript_95347	1	1105	1102	1483	87	1191	1486	1867
transcript_4695	gnl|BL_ORD_ID|55635 transcript_116984	429	3328	58	434	1067	3967	1	377
transcript_47003	gnl|BL_ORD_ID|38773 transcript_88206	15	2322	2321	3006	2	2307	2560	3245
transcript_47028	gnl|BL_ORD_ID|346 transcript_673	2	2505	2502	4019	270	2773	3084	4601
transcript_47040	gnl|BL_ORD_ID|23794 transcript_61659	115	1277	1	115	471	1633	11	125
transcript_47057	gnl|BL_ORD_ID|36492 transcript_84030	1227	2832	1	1228	1976	3582	20	1248
transcript_47071	gnl|BL_ORD_ID|142 transcript_264	2	3140	3139	3955	35	3174	4622	5438
transcript_471	gnl|BL_ORD_ID|214 transcript_411	136	4830	11	136	305	5003	34	159
transcript_47132	gnl|BL_ORD_ID|12311 transcript_41404	121	2087	1	121	310	2276	5	125
transcript_47132	gnl|BL_ORD_ID|18449 transcript_4137	121	1986	1	122	1564	3429	4	125
transcript_47180	gnl|BL_ORD_ID|48135 transcript_104127	170	1847	1	170	524	2202	222	385
transcript_47181	gnl|BL_ORD_ID|8488 transcript_2330	2	2578	2575	3659	5	2587	2731	3815
transcript_47201	gnl|BL_ORD_ID|47146 transcript_102285	1138	2558	1	1139	3715	5135	2070	3208
transcript_47204	gnl|BL_ORD_ID|35559 transcript_82251	123	1952	1	122	313	2141	16	137
transcript_47304	gnl|BL_ORD_ID|24965 transcript_63857	106	2492	1	110	288	2654	38	147
transcript_47304	gnl|BL_ORD_ID|41400 transcript_7818	106	2492	1	110	458	2824	73	182
transcript_47304	gnl|BL_ORD_ID|52823 transcript_9379	106	2492	1	110	384	2750	103	212
transcript_47304	gnl|BL_ORD_ID|57078 transcript_11135	106	2492	1	110	314	2680	51	160
transcript_4734	gnl|BL_ORD_ID|35678 transcript_82496	150	3321	1	151	1128	4298	1	151
transcript_47357	gnl|BL_ORD_ID|25508 transcript_64860	103	1857	1854	2202	2	1756	2153	2499
transcript_47357	gnl|BL_ORD_ID|57068 transcript_11109	1	1857	1854	2202	13	1869	2267	2615
transcript_47402	gnl|BL_ORD_ID|5057 transcript_27012	193	1515	2	194	353	1674	60	252
transcript_47498	gnl|BL_ORD_ID|29668 transcript_5507	1156	2522	1	1160	1455	2825	78	1245
transcript_47498	gnl|BL_ORD_ID|29920 transcript_6096	1156	2602	1	1160	1477	2928	101	1267
transcript_47498	gnl|BL_ORD_ID|40010 transcript_90466	1156	2602	1	1160	1375	2824	1	1166
transcript_47498	gnl|BL_ORD_ID|51169 transcript_109845	1156	2522	11	1160	1366	2735	1	1156
transcript_47524	gnl|BL_ORD_ID|38649 transcript_87977	406	1704	54	411	1172	2470	112	469
transcript_47525	gnl|BL_ORD_ID|23389 transcript_60893	1404	3052	1	1404	2657	4302	695	2098
transcript_47525	gnl|BL_ORD_ID|31303 transcript_74344	1404	3090	1	1404	2852	4538	891	2294
transcript_47525	gnl|BL_ORD_ID|41879 transcript_92703	1404	3138	1	1404	2362	4097	400	1803
transcript_47622	gnl|BL_ORD_ID|50960 transcript_109427	1259	3059	1	1260	1539	3327	10	1262
transcript_4764	gnl|BL_ORD_ID|13787 transcript_44120	22	2736	2736	3267	1	2714	2909	3440
transcript_47690	gnl|BL_ORD_ID|56446 transcript_118460	10	1817	1816	2410	2	1811	2426	3020
transcript_4775	gnl|BL_ORD_ID|33791 transcript_78983	1	2218	2219	3319	20	2237	2405	3505
transcript_47770	gnl|BL_ORD_ID|49734 transcript_107183	1	1805	1806	2090	308	2112	2214	2496
transcript_47770	gnl|BL_ORD_ID|52684 transcript_8987	1	1805	1806	2090	439	2243	2345	2628
transcript_47770	gnl|BL_ORD_ID|56768 transcript_10311	1	1805	1806	2090	319	2123	2225	2508
transcript_47842	gnl|BL_ORD_ID|52850 transcript_9451	1058	2314	1	1059	1501	2757	47	1110
transcript_4787	gnl|BL_ORD_ID|22723 transcript_59673	118	2690	2689	3284	2	2572	3732	4327
transcript_47891	gnl|BL_ORD_ID|22377 transcript_58992	285	2179	6	289	447	2364	2	282
transcript_47891	gnl|BL_ORD_ID|25658 transcript_65142	285	2179	3	287	1565	3460	331	613
transcript_47891	gnl|BL_ORD_ID|26292 transcript_66273	285	2179	3	289	831	2726	382	666
transcript_47891	gnl|BL_ORD_ID|29997 transcript_6290	288	2193	3	287	1187	3093	139	423
transcript_47891	gnl|BL_ORD_ID|58941 transcript_16051	288	2192	3	289	460	2365	22	308
transcript_47908	gnl|BL_ORD_ID|27170 transcript_67895	119	1737	1734	3291	88	1714	1829	3389
transcript_4793	gnl|BL_ORD_ID|35458 transcript_82052	303	3333	1	303	861	3899	67	369
transcript_4796	gnl|BL_ORD_ID|38770 transcript_88199	1	2677	2678	3318	2	2677	3428	4068
transcript_4800	gnl|BL_ORD_ID|55715 transcript_117123	805	3332	84	806	2208	4735	3	706
transcript_48000	gnl|BL_ORD_ID|50450 transcript_108485	214	2017	4	217	335	2164	2	215
transcript_4801	gnl|BL_ORD_ID|40188 transcript_90829	372	3254	43	373	483	3365	2	332
transcript_48017	gnl|BL_ORD_ID|1392 transcript_18289	1	1612	1609	1835	2	1626	1798	2024
transcript_48020	gnl|BL_ORD_ID|40294 transcript_91026	2	2548	2547	3029	1	2525	3781	4263
transcript_48111	gnl|BL_ORD_ID|226 transcript_441	2	3203	3198	4775	54	3257	3371	4948
transcript_48118	gnl|BL_ORD_ID|31514 transcript_74745	1	1598	1597	2816	756	2352	2833	4050
transcript_4813	gnl|BL_ORD_ID|37879 transcript_86561	127	2564	2560	3302	22	2463	3032	3774
transcript_48135	gnl|BL_ORD_ID|30545 transcript_72941	2	2209	2212	2801	410	2613	3457	4030
transcript_48157	gnl|BL_ORD_ID|58518 transcript_14975	15	1899	1898	2278	2	1883	2011	2392
transcript_48160	gnl|BL_ORD_ID|50923 transcript_109360	15	2082	2080	2941	2	2068	2625	3486
transcript_48182	gnl|BL_ORD_ID|29252 transcript_71740	125	2996	2993	3632	249	3120	3777	4415
transcript_48218	gnl|BL_ORD_ID|26307 transcript_66293	354	2241	44	354	459	2346	1	313
transcript_48222	gnl|BL_ORD_ID|12 transcript_16	1	5536	5533	5802	819	6354	7304	7573
transcript_48222	gnl|BL_ORD_ID|16065 transcript_48242	1	5535	5533	5803	820	6341	9517	9787
transcript_48239	gnl|BL_ORD_ID|23205 transcript_60552	415	2004	5	418	716	2306	1	415
transcript_48239	gnl|BL_ORD_ID|45007 transcript_98419	415	2006	5	418	624	2216	2	416
transcript_48239	gnl|BL_ORD_ID|57131 transcript_11253	415	2006	5	418	857	2449	2	415
transcript_48282	gnl|BL_ORD_ID|3808 transcript_24223	1	1173	1169	1462	80	1240	1459	1752
transcript_4829	gnl|BL_ORD_ID|48663 transcript_105121	2	2412	2411	3273	1	2407	2516	3380
transcript_48315	gnl|BL_ORD_ID|8717 transcript_2934	174	3380	1	173	427	3636	134	307
transcript_48331	gnl|BL_ORD_ID|51935 transcript_111248	1	1597	1596	2141	504	2100	2627	3172
transcript_4834	gnl|BL_ORD_ID|18186 transcript_3469	219	3327	1	218	380	3486	7	226
transcript_4834	gnl|BL_ORD_ID|18429 transcript_4090	219	3328	118	218	256	3365	2	102
transcript_4834	gnl|BL_ORD_ID|8865 transcript_3307	219	3328	1	218	382	3500	7	228
transcript_4837	gnl|BL_ORD_ID|51832 transcript_111039	110	1796	1793	3257	2	1688	1836	3294
transcript_48406	gnl|BL_ORD_ID|28784 transcript_70861	1	1268	1268	2401	7	1274	1429	2562
transcript_48414	gnl|BL_ORD_ID|36079 transcript_83251	1	2042	2042	3070	40	2081	2510	3538
transcript_48451	gnl|BL_ORD_ID|53711 transcript_113343	643	2567	9	643	1267	3195	70	671
transcript_48459	gnl|BL_ORD_ID|28980 transcript_71233	388	2722	8	388	560	2895	2	382
transcript_48476	gnl|BL_ORD_ID|33534 transcript_78527	260	2513	41	263	317	2557	1	199
transcript_48476	gnl|BL_ORD_ID|57225 transcript_11489	260	2513	5	263	378	2631	2	260
transcript_48477	gnl|BL_ORD_ID|18525 transcript_4339	2	2371	2366	2760	28	2396	2868	3263
transcript_48490	gnl|BL_ORD_ID|21605 transcript_57539	1	3965	3964	5258	1	3961	4691	5984
transcript_48498	gnl|BL_ORD_ID|553 transcript_1112	1	1277	1274	2321	202	1481	3243	4290
transcript_4851	gnl|BL_ORD_ID|17907 transcript_51702	308	3366	1	310	788	3869	361	669
transcript_4851	gnl|BL_ORD_ID|53440 transcript_112856	608	3364	65	608	860	3638	2	545
transcript_4859	gnl|BL_ORD_ID|59436 transcript_71936	2	2559	2558	3313	31	2587	3029	3785
transcript_48615	gnl|BL_ORD_ID|29990 transcript_6276	1	1568	1564	2411	581	2148	2254	3102
transcript_48615	gnl|BL_ORD_ID|30007 transcript_6322	1	1568	1564	2411	519	2086	2192	3039
transcript_48615	gnl|BL_ORD_ID|41096 transcript_7100	1	1568	1564	2341	567	2134	2240	3017
transcript_48615	gnl|BL_ORD_ID|41181 transcript_7303	1	1568	1564	2345	553	2120	2226	3007
transcript_48686	gnl|BL_ORD_ID|55576 transcript_116864	118	3028	3028	3933	43	2959	3462	4369
transcript_48690	gnl|BL_ORD_ID|13441 transcript_43479	206	2631	2	209	639	3063	57	259
transcript_48719	gnl|BL_ORD_ID|4364 transcript_25478	1	1379	1381	1588	1	1381	1496	1714
transcript_4873	gnl|BL_ORD_ID|8791 transcript_3121	2	2500	2499	3291	7	2505	2836	3628
transcript_48762	gnl|BL_ORD_ID|49794 transcript_107297	2	3400	3401	4209	33	3431	3563	4388
transcript_48793	gnl|BL_ORD_ID|14669 transcript_45719	397	5377	1	398	617	5589	31	428
transcript_48850	gnl|BL_ORD_ID|37592 transcript_86014	371	3829	19	374	523	3986	2	357
transcript_48986	gnl|BL_ORD_ID|22101 transcript_58440	1	1230	1227	1900	209	1438	1558	2231
transcript_49001	gnl|BL_ORD_ID|41379 transcript_7768	1	1565	1560	2511	1	1565	1822	2773
transcript_49001	gnl|BL_ORD_ID|55966 transcript_117557	1	1565	1560	2469	1	1565	1822	2730
transcript_49105	gnl|BL_ORD_ID|42107 transcript_93135	141	2489	1	141	1477	3830	9	149
transcript_49114	gnl|BL_ORD_ID|53083 transcript_112205	109	2625	2624	3800	256	2777	2933	4109
transcript_49198	gnl|BL_ORD_ID|29757 transcript_5731	1	1985	1981	2596	328	2312	2561	3176
transcript_49198	gnl|BL_ORD_ID|40812 transcript_91964	1	1985	1981	2596	298	2276	2519	3132
transcript_49198	gnl|BL_ORD_ID|41056 transcript_7001	1	1985	1981	2477	334	2318	2561	3057
transcript_49219	gnl|BL_ORD_ID|57734 transcript_12913	1	1175	1176	2187	287	1460	1579	2593
transcript_49261	gnl|BL_ORD_ID|4614 transcript_26050	149	1236	2	148	431	1518	81	227
transcript_49261	gnl|BL_ORD_ID|4634 transcript_26088	149	1230	2	148	429	1510	80	226
transcript_49290	gnl|BL_ORD_ID|52538 transcript_8621	1	2283	2282	2633	1	2283	2527	2879
[truncated: 2,128 more rows]

## Sheet: Table S3
Table S3. The annotation results of lncRNAs and lncRNA-targeted transcripts prediction
#GeneID	length	COG_class	COG_class_annotation	GO_annotation	KEGG_annotation	KEGG_pathway	KOG_class	KOG_class_annotation	Pfam_annotation	Swissprot_annotation	eggNOG_class	eggNOG_class_annotation	nr_annotation	Transcript_ID
F01_transcript_100089	1606	--	--	--	--	--	--	--	--	--	--	--	--	F01_transcript_111646;F01_transcript_114438;F01_transcript_115621;F01_transcript_116351;F01_transcript_118337;F01_transcript_12723;F01_transcript_41246;F01_transcript_43398;F01_transcript_84088;F01_transcript_86162;F01_transcript_98495
F01_transcript_100165	216	--	--	--	--	--	--	--	--	--	--	--	--	F01_transcript_101183;F01_transcript_101840;F01_transcript_104698;F01_transcript_106762;F01_transcript_111089;F01_transcript_115252;F01_transcript_115658;F01_transcript_116369;F01_transcript_116639;F01_transcript_118122;F01_transcript_14140;F01_transcript_14885;F01_transcript_16913;F01_transcript_19808;F01_transcript_28635;F01_transcript_43314;F01_transcript_45480;F01_transcript_45529;F01_transcr…
F01_transcript_100169	403	--	--	--	--	--	--	--	--	--	--	--	--	F01_transcript_101084;F01_transcript_102086;F01_transcript_112577;F01_transcript_113403;F01_transcript_115481;F01_transcript_2908
F01_transcript_100174	605	--	--	--	--	--	--	--	--	--	--	--	--	F01_transcript_52389;F01_transcript_78804;F01_transcript_92321
F01_transcript_100301	218	--	--	--	--	--	--	--	--	--	--	--	--	--
F01_transcript_100332	405	--	--	--	--	--	--	--	--	CASP-like protein 4A3 GN=At2g36330 OS=Arabidopsis thaliana (Mouse-ear cress) PE=2 SV=1	S	Function unknown	PREDICTED: CASP-like protein 4A3 [Eucalyptus grandis]	F01_transcript_102107;F01_transcript_105682;F01_transcript_117719;F01_transcript_22494;F01_transcript_25053;F01_transcript_27249;F01_transcript_36249;F01_transcript_62853;F01_transcript_70476
F01_transcript_100384	341	--	--	--	--	--	--	--	--	--	--	--	PREDICTED: uncharacterized protein LOC104421416 [Eucalyptus grandis]	F01_transcript_100189;F01_transcript_100555;F01_transcript_100731;F01_transcript_101475;F01_transcript_106596;F01_transcript_109616;F01_transcript_110877;F01_transcript_11135;F01_transcript_118485;F01_transcript_14986;F01_transcript_21768;F01_transcript_25097;F01_transcript_27820;F01_transcript_27999;F01_transcript_30968;F01_transcript_30991;F01_transcript_31069;F01_transcript_33068;F01_transcrip…
F01_transcript_100531	208	--	--	--	--	--	--	--	--	--	--	--	--	--
F01_transcript_100573	2083	--	--	--	--	--	--	--	--	--	--	--	hypothetical protein EUGRSUZ_I00861 [Eucalyptus grandis]	F01_transcript_103241;F01_transcript_104789;F01_transcript_109601;F01_transcript_109824;F01_transcript_110879;F01_transcript_114378;F01_transcript_115518;F01_transcript_117724;F01_transcript_118127;F01_transcript_14665;F01_transcript_1523;F01_transcript_15574;F01_transcript_17863;F01_transcript_19826;F01_transcript_27007;F01_transcript_27716;F01_transcript_29568;F01_transcript_30592;F01_transcrip…
F01_transcript_100602	2779	--	--	--	--	--	--	--	--	--	--	--	--	F01_transcript_41146;F01_transcript_59679;F01_transcript_72171;F01_transcript_85541
F01_transcript_100669	3074	--	--	--	--	--	--	--	--	--	--	--	--	F01_transcript_100292;F01_transcript_100538;F01_transcript_100646;F01_transcript_100845;F01_transcript_101467;F01_transcript_10149;F01_transcript_101638;F01_transcript_103187;F01_transcript_103506;F01_transcript_103777;F01_transcript_103998;F01_transcript_105091;F01_transcript_105673;F01_transcript_106782;F01_transcript_108676;F01_transcript_10873;F01_transcript_109335;F01_transcript_109874;F01_t…
F01_transcript_100734	202	--	--	--	--	--	--	--	--	--	--	--	--	--
F01_transcript_100865	293	--	--	--	--	--	--	--	--	--	--	--	--	--
F01_transcript_100924	4077	--	--	--	--	--	--	--	--	--	--	--	PREDICTED: MADS-box transcription factor 23-like isoform X2 [Eucalyptus grandis]	F01_transcript_101332;F01_transcript_109443;F01_transcript_118541;F01_transcript_2276;F01_transcript_26370;F01_transcript_58051;F01_transcript_63447;F01_transcript_68335;F01_transcript_72191;F01_transcript_80262;F01_transcript_86868
F01_transcript_101020	383	--	--	--	--	--	--	--	--	--	--	--	--	F01_transcript_24820;F01_transcript_68459;F01_transcript_76976
F01_transcript_101043	1866	--	--	Cellular Component: mitochondrion (GO:0005739);;	--	--	--	--	--	--	--	--	hypothetical protein EUGRSUZ_G01084 [Eucalyptus grandis]	F01_transcript_101487;F01_transcript_105907;F01_transcript_109982;F01_transcript_1564;F01_transcript_24667;F01_transcript_32623;F01_transcript_37341;F01_transcript_48983;F01_transcript_50237;F01_transcript_54651;F01_transcript_54793;F01_transcript_55228;F01_transcript_56939;F01_transcript_57558;F01_transcript_5820;F01_transcript_60473;F01_transcript_62746;F01_transcript_6631;F01_transcript_73292;…
F01_transcript_101045	892	--	--	--	--	--	--	--	--	--	--	--	--	F01_transcript_115231;F01_transcript_19450;F01_transcript_20594;F01_transcript_32524;F01_transcript_57692;F01_transcript_91318
F01_transcript_101066	2805	--	--	--	--	--	--	--	--	--	--	--	--	F01_transcript_114107;F01_transcript_13182;F01_transcript_21928;F01_transcript_27430;F01_transcript_52738;F01_transcript_723
F01_transcript_101285	1239	--	--	--	--	--	--	--	--	--	--	--	--	F01_transcript_110896;F01_transcript_25649;F01_transcript_45612;F01_transcript_69673
F01_transcript_101366	205	--	--	--	--	--	--	--	--	--	--	--	--	--
F01_transcript_101647	236	--	--	--	--	--	--	--	--	--	--	--	--	F01_transcript_101836;F01_transcript_102377;F01_transcript_102495;F01_transcript_103088;F01_transcript_103430;F01_transcript_104501;F01_transcript_105273;F01_transcript_105800;F01_transcript_106161;F01_transcript_106442;F01_transcript_106730;F01_transcript_106884;F01_transcript_106966;F01_transcript_107029;F01_transcript_107057;F01_transcript_10709;F01_transcript_107191;F01_transcript_107226;F01_…
F01_transcript_101663	220	--	--	--	--	--	--	--	--	--	--	--	--	F01_transcript_103798;F01_transcript_104389;F01_transcript_107034;F01_transcript_107169;F01_transcript_110986;F01_transcript_111276;F01_transcript_112812;F01_transcript_112826;F01_transcript_114070;F01_transcript_115673;F01_transcript_22061;F01_transcript_24160;F01_transcript_3416;F01_transcript_38683;F01_transcript_43202;F01_transcript_43444;F01_transcript_43665;F01_transcript_44394;F01_transcri…
F01_transcript_101691	559	--	--	--	--	--	--	--	--	--	--	--	--	--
F01_transcript_101717	2813	--	--	--	--	--	--	--	--	--	--	--	--	F01_transcript_100313;F01_transcript_101299;F01_transcript_1711;F01_transcript_17875;F01_transcript_2516;F01_transcript_26588;F01_transcript_31500;F01_transcript_4565;F01_transcript_50020;F01_transcript_57685;F01_transcript_58231;F01_transcript_58329;F01_transcript_61652;F01_transcript_63010;F01_transcript_74691;F01_transcript_79456;F01_transcript_81074;F01_transcript_84776;F01_transcript_88444;F…
F01_transcript_101723	529	--	--	Cellular Component: membrane (GO:0016020);;	--	--	--	--	--	--	--	--	hypothetical protein EUGRSUZ_G00842 [Eucalyptus grandis]	F01_transcript_102855;F01_transcript_112114;F01_transcript_11905;F01_transcript_28276;F01_transcript_31501;F01_transcript_368;F01_transcript_41250;F01_transcript_47652;F01_transcript_48063;F01_transcript_57675;F01_transcript_60388;F01_transcript_64665;F01_transcript_70335;F01_transcript_76260;F01_transcript_77191;F01_transcript_7858;F01_transcript_78673;F01_transcript_79891;F01_transcript_85250;F…
F01_transcript_101738	612	--	--	--	--	--	--	--	--	--	--	--	--	F01_transcript_100192;F01_transcript_100315;F01_transcript_101251;F01_transcript_102042;F01_transcript_103600;F01_transcript_103634;F01_transcript_104457;F01_transcript_104757;F01_transcript_104940;F01_transcript_105437;F01_transcript_105757;F01_transcript_106941;F01_transcript_108117;F01_transcript_108886;F01_transcript_109382;F01_transcript_110242;F01_transcript_112317;F01_transcript_113443;F01…
F01_transcript_101860	395	--	--	--	--	--	--	--	--	--	--	--	--	F01_transcript_112796;F01_transcript_37703;F01_transcript_67861
F01_transcript_101983	325	--	--	--	--	--	--	--	--	--	--	--	--	F01_transcript_100484;F01_transcript_100576;F01_transcript_10244;F01_transcript_102794;F01_transcript_103346;F01_transcript_103665;F01_transcript_103717;F01_transcript_104418;F01_transcript_10788;F01_transcript_108357;F01_transcript_110434;F01_transcript_112114;F01_transcript_114464;F01_transcript_116479;F01_transcript_11905;F01_transcript_12307;F01_transcript_12937;F01_transcript_13954;F01_trans…
F01_transcript_102021	2175	--	--	Molecular Function: nucleic acid binding (GO:0003676);; Biological Process: DNA metabolic process (GO:0006259);; Molecular Function: protein-lysine N-methyltransferase activity (GO:0016279);; Biological Process: peptidyl-lysine monomethylation (GO:0018026);;	--	--	--	--	--	--	S	Function unknown	hypothetical protein EUGRSUZ_C02305 [Eucalyptus grandis]	F01_transcript_60301;F01_transcript_66357
F01_transcript_102263	382	--	--	--	--	--	--	--	--	--	--	--	--	F01_transcript_26085;F01_transcript_3809
F01_transcript_102313	782	--	--	--	--	--	--	--	--	--	--	--	hypothetical protein EUGRSUZ_G00839 [Eucalyptus grandis]	F01_transcript_111057
F01_transcript_102400	298	--	--	--	--	--	--	--	--	--	--	--	--	F01_transcript_105045;F01_transcript_109429;F01_transcript_115477;F01_transcript_116802;F01_transcript_3304;F01_transcript_42184;F01_transcript_43755;F01_transcript_43923;F01_transcript_44537;F01_transcript_44955;F01_transcript_46185;F01_transcript_52517;F01_transcript_57789;F01_transcript_6478;F01_transcript_67144;F01_transcript_68293;F01_transcript_69923;F01_transcript_75519;F01_transcript_7796…
F01_transcript_102407	216	--	--	--	--	--	--	--	--	--	--	--	--	--
F01_transcript_102429	1744	--	--	--	--	--	--	--	--	--	--	--	--	F01_transcript_103386;F01_transcript_108063;F01_transcript_12037;F01_transcript_235;F01_transcript_45829;F01_transcript_61313;F01_transcript_61934;F01_transcript_76849
F01_transcript_102478	2765	--	--	--	--	--	--	--	--	--	--	--	PREDICTED: uncharacterized protein LOC104416124 [Eucalyptus grandis]	F01_transcript_100268;F01_transcript_100471;F01_transcript_100506;F01_transcript_100878;F01_transcript_101534;F01_transcript_102460;F01_transcript_10272;F01_transcript_102933;F01_transcript_103388;F01_transcript_104328;F01_transcript_104834;F01_transcript_105811;F01_transcript_106176;F01_transcript_10660;F01_transcript_108482;F01_transcript_109570;F01_transcript_110442;F01_transcript_110825;F01_t…
F01_transcript_102507	334	--	--	--	--	--	--	--	--	--	--	--	--	F01_transcript_102106;F01_transcript_47058;F01_transcript_66748;F01_transcript_66842;F01_transcript_73509;F01_transcript_74322;F01_transcript_80277;F01_transcript_91338
F01_transcript_102605	501	--	--	--	--	--	--	--	--	--	--	--	--	--
F01_transcript_102612	557	--	--	--	--	--	--	--	--	--	--	--	--	F01_transcript_116557;F01_transcript_89577
F01_transcript_102654	371	--	--	--	--	--	--	--	--	--	--	--	--	--
F01_transcript_102693	826	--	--	--	--	--	--	--	--	--	--	--	--	F01_transcript_92094
F01_transcript_102727	1336	--	--	--	--	--	--	--	--	--	--	--	--	F01_transcript_42907
F01_transcript_102734	459	--	--	--	--	--	--	--	--	--	--	--	--	F01_transcript_42258
F01_transcript_102776	1158	--	--	--	--	--	--	--	--	--	--	--	PREDICTED: putative B3 domain-containing protein Os03g0621600 [Eucalyptus grandis]	F01_transcript_109736;F01_transcript_111805;F01_transcript_11195;F01_transcript_113640;F01_transcript_11390;F01_transcript_117085;F01_transcript_1228;F01_transcript_14198;F01_transcript_14367;F01_transcript_15092;F01_transcript_16302;F01_transcript_18553;F01_transcript_18637;F01_transcript_2404;F01_transcript_24606;F01_transcript_25765;F01_transcript_26299;F01_transcript_2771;F01_transcript_29659…
F01_transcript_103000	693	--	--	--	--	--	--	--	--	--	--	--	--	F01_transcript_44407;F01_transcript_57034
F01_transcript_103059	3567	--	--	--	--	--	--	--	--	--	--	--	hypothetical protein EUGRSUZ_H04291 [Eucalyptus grandis]	F01_transcript_105757;F01_transcript_108427;F01_transcript_108812;F01_transcript_29180;F01_transcript_29945;F01_transcript_37452;F01_transcript_37994;F01_transcript_38231;F01_transcript_45544;F01_transcript_56621;F01_transcript_59352;F01_transcript_67635;F01_transcript_85825;F01_transcript_86256;F01_transcript_86747;F01_transcript_877;F01_transcript_89580;F01_transcript_92607;F01_transcript_93418
F01_transcript_103108	608	--	--	Molecular Function: nucleic acid binding (GO:0003676);;	--	--	--	--	--	--	--	--	PREDICTED: uncharacterized protein LOC104430275 [Eucalyptus grandis]	F01_transcript_48720
F01_transcript_103219	418	--	--	--	--	--	--	--	--	--	--	--	--	F01_transcript_91811
F01_transcript_103227	1656	--	--	--	--	--	--	--	--	--	--	--	--	F01_transcript_3574;F01_transcript_53286;F01_transcript_88609;F01_transcript_93405
F01_transcript_103287	645	--	--	Cellular Component: integral component of membrane (GO:0016021);; Molecular Function: transmembrane transporter activity (GO:0022857);; Biological Process: transmembrane transport (GO:0055085);;	--	--	--	--	--	--	--	--	PREDICTED: WAT1-related protein At3g28050-like [Eucalyptus grandis]	F01_transcript_102335;F01_transcript_105460;F01_transcript_107160;F01_transcript_108589;F01_transcript_10864;F01_transcript_109747;F01_transcript_110165;F01_transcript_115009;F01_transcript_116065;F01_transcript_118767;F01_transcript_15045;F01_transcript_19252;F01_transcript_21671;F01_transcript_2168;F01_transcript_23674;F01_transcript_24319;F01_transcript_26617;F01_transcript_28395;F01_transcrip…
F01_transcript_103349	404	--	--	--	K11883|3.86613e-09|mtr:MTR_8g098490|K11883 RNA-binding protein NOB1 | (RefSeq) RNA-binding protein NOB1	ko03008:Ribosome biogenesis in eukaryotes	[O]	Posttranslational modification, protein turnover, chaperones	--	--	S	Function unknown	PREDICTED: RNA-binding protein NOB1 [Eucalyptus grandis]	F01_transcript_100402
F01_transcript_103369	276	--	--	--	--	--	--	--	--	--	--	--	--	F01_transcript_100112;F01_transcript_104355;F01_transcript_109250;F01_transcript_33460;F01_transcript_34482;F01_transcript_36277;F01_transcript_48436;F01_transcript_63459;F01_transcript_82654
F01_transcript_103395	696	--	--	--	--	--	--	--	--	--	S	Function unknown	hypothetical protein EUGRSUZ_E01515 [Eucalyptus grandis]	F01_transcript_100185;F01_transcript_100542;F01_transcript_10127;F01_transcript_101495;F01_transcript_101958;F01_transcript_102916;F01_transcript_103396;F01_transcript_103821;F01_transcript_103932;F01_transcript_104109;F01_transcript_104855;F01_transcript_106254;F01_transcript_106421;F01_transcript_106445;F01_transcript_106763;F01_transcript_108399;F01_transcript_108835;F01_transcript_109380;F01_…
F01_transcript_103477	2020	--	--	--	--	--	--	--	--	--	--	--	--	--
F01_transcript_103486	248	--	--	--	--	--	--	--	--	--	--	--	--	--
F01_transcript_103547	555	--	--	--	--	--	--	--	--	--	--	--	--	--
F01_transcript_103560	750	--	--	--	--	--	--	--	--	--	--	--	--	F01_transcript_15529;F01_transcript_46628;F01_transcript_9663;F01_transcript_97251
F01_transcript_103577	1307	--	--	Molecular Function: DNA binding (GO:0003677);; Cellular Component: nucleus (GO:0005634);; Biological Process: regulation of transcription, DNA-templated (GO:0006355);;	--	--	--	--	--	--	S	Function unknown	PREDICTED: protein CUP-SHAPED COTYLEDON 1-like [Eucalyptus grandis]	F01_transcript_100260;F01_transcript_12463;F01_transcript_18685;F01_transcript_3439;F01_transcript_4254;F01_transcript_5665;F01_transcript_81132;F01_transcript_84436;F01_transcript_86816;F01_transcript_9;F01_transcript_90833;F01_transcript_93324
F01_transcript_103588	624	--	--	Cellular Component: plasma membrane (GO:0005886);; Cellular Component: integral component of membrane (GO:0016021);; Molecular Function: cellulose synthase (UDP-forming) activity (GO:0016760);; Biological Process: cellulose biosynthetic process (GO:0030244);; Molecular Function: metal ion binding (GO:0046872);; Biological Process: cell wall organization (GO:0071555);;	--	--	--	--	--	--	--	--	cellulose synthase catalytic subunit [Eucalyptus globulus]	F01_transcript_100668;F01_transcript_62421;F01_transcript_64735
F01_transcript_103605	2345	--	--	Cellular Component: intracellular (GO:0005622);; Cellular Component: plasma membrane (GO:0005886);; Biological Process: intracellular protein transport (GO:0006886);;	--	--	[U]	Intracellular trafficking, secretion, and vesicular transport	--	--	S	Function unknown	PREDICTED: TOM1-like protein 2 isoform X1 [Eucalyptus grandis]	F01_transcript_100476;F01_transcript_105678;F01_transcript_64904;F01_transcript_69341;F01_transcript_70581;F01_transcript_74709;F01_transcript_83289;F01_transcript_89689
F01_transcript_103609	390	--	--	--	K03246|2.57505e-09|tcc:TCM_042036|K03246 translation initiation factor 3 subunit I | (RefSeq) Transducin/WD40 repeat-like superfamily protein isoform 1	ko03013:RNA transport	[JT]	--	--	Eukaryotic translation initiation factor 3 subunit I {ECO:0000255|HAMAP-Rule:MF_03008} GN=TIF3I1 OS=Arabidopsis thaliana (Mouse-ear cress) PE=2 SV=2	J	Translation, ribosomal structure and biogenesis	Eukaryotic translation initiation factor 3 subunit I [Glycine soja]	F01_transcript_111215;F01_transcript_21280;F01_transcript_42972;F01_transcript_87633;F01_transcript_98094
F01_transcript_103645	827	--	--	--	--	--	--	--	--	--	--	--	PREDICTED: uncharacterized protein LOC104445376 isoform X2 [Eucalyptus grandis]	F01_transcript_102792;F01_transcript_108960;F01_transcript_45297;F01_transcript_55059;F01_transcript_61772;F01_transcript_61899
F01_transcript_103729	383	--	--	--	--	--	--	--	--	--	--	--	--	F01_transcript_100047;F01_transcript_100481;F01_transcript_100844;F01_transcript_101149;F01_transcript_101444;F01_transcript_1015;F01_transcript_102588;F01_transcript_103281;F01_transcript_10339;F01_transcript_104304;F01_transcript_10459;F01_transcript_104637;F01_transcript_105182;F01_transcript_105339;F01_transcript_106531;F01_transcript_106583;F01_transcript_106870;F01_transcript_107009;F01_tra…
F01_transcript_103854	410	--	--	--	--	--	--	--	--	--	--	--	--	F01_transcript_107085;F01_transcript_108736;F01_transcript_110914;F01_transcript_112041;F01_transcript_114607;F01_transcript_117059;F01_transcript_15014;F01_transcript_2405;F01_transcript_40401;F01_transcript_41446;F01_transcript_44886;F01_transcript_46476;F01_transcript_50721;F01_transcript_57928;F01_transcript_60007;F01_transcript_63623;F01_transcript_64619;F01_transcript_65401;F01_transcript_6…
F01_transcript_103938	267	--	--	--	--	--	--	--	--	--	--	--	--	--
F01_transcript_103943	325	--	--	--	--	--	--	--	--	--	--	--	--	F01_transcript_107584;F01_transcript_110907;F01_transcript_46741;F01_transcript_54773;F01_transcript_60431;F01_transcript_62020;F01_transcript_69675;F01_transcript_81789;F01_transcript_85602;F01_transcript_91420;F01_transcript_91593;F01_transcript_96123
F01_transcript_103992	404	--	--	--	--	--	--	--	--	--	--	--	--	F01_transcript_100192;F01_transcript_100315;F01_transcript_101251;F01_transcript_102042;F01_transcript_103600;F01_transcript_103634;F01_transcript_104457;F01_transcript_104757;F01_transcript_104940;F01_transcript_105437;F01_transcript_105757;F01_transcript_106941;F01_transcript_108117;F01_transcript_108886;F01_transcript_109382;F01_transcript_110242;F01_transcript_112317;F01_transcript_113443;F01…
F01_transcript_104007	3119	--	--	--	--	--	--	--	--	--	--	--	PREDICTED: uncharacterized protein LOC104444927 isoform X1 [Eucalyptus grandis]	F01_transcript_107304;F01_transcript_107325;F01_transcript_113283;F01_transcript_113586;F01_transcript_28769;F01_transcript_41476;F01_transcript_43625;F01_transcript_5940;F01_transcript_59924;F01_transcript_66102;F01_transcript_68851;F01_transcript_71038;F01_transcript_73704;F01_transcript_79069;F01_transcript_84494;F01_transcript_89470
F01_transcript_104117	225	--	--	--	--	--	--	--	--	--	--	--	--	F01_transcript_100237;F01_transcript_100407;F01_transcript_101801;F01_transcript_101965;F01_transcript_102188;F01_transcript_102816;F01_transcript_10370;F01_transcript_104047;F01_transcript_104089;F01_transcript_104500;F01_transcript_105267;F01_transcript_107214;F01_transcript_107853;F01_transcript_109315;F01_transcript_110146;F01_transcript_110655;F01_transcript_111532;F01_transcript_112205;F01_…
F01_transcript_104186	282	--	--	--	--	--	--	--	--	--	--	--	--	F01_transcript_108996;F01_transcript_12806;F01_transcript_2234;F01_transcript_27957;F01_transcript_38445;F01_transcript_38978;F01_transcript_44142;F01_transcript_93694;F01_transcript_99254
F01_transcript_104277	698	--	--	--	--	--	[R]	General function prediction only	--	--	--	--	PREDICTED: uncharacterized protein LOC104420120 [Eucalyptus grandis]	F01_transcript_105299;F01_transcript_110457;F01_transcript_110596;F01_transcript_112546;F01_transcript_21361;F01_transcript_35174;F01_transcript_43031;F01_transcript_49875;F01_transcript_61587;F01_transcript_66178;F01_transcript_73357;F01_transcript_75347;F01_transcript_83673;F01_transcript_88939;F01_transcript_90054;F01_transcript_90760;F01_transcript_93860
F01_transcript_104353	3119	--	--	--	--	--	--	--	--	--	--	--	hypothetical protein EUGRSUZ_C01989 [Eucalyptus grandis]	F01_transcript_100152;F01_transcript_100646;F01_transcript_101099;F01_transcript_101467;F01_transcript_103855;F01_transcript_103986;F01_transcript_104908;F01_transcript_105341;F01_transcript_108480;F01_transcript_108657;F01_transcript_109877;F01_transcript_110762;F01_transcript_110922;F01_transcript_112349;F01_transcript_113226;F01_transcript_114018;F01_transcript_114346;F01_transcript_115653;F01…
F01_transcript_104442	201	--	--	--	--	--	--	--	--	--	--	--	--	F01_transcript_27089;F01_transcript_43060;F01_transcript_43115;F01_transcript_44270;F01_transcript_47973;F01_transcript_49753;F01_transcript_61581;F01_transcript_67435;F01_transcript_73116;F01_transcript_82437;F01_transcript_82455;F01_transcript_83856;F01_transcript_85167;F01_transcript_88040;F01_transcript_89822;F01_transcript_90806;F01_transcript_92660;F01_transcript_93990
F01_transcript_104774	788	--	--	--	--	--	--	--	--	--	--	--	--	F01_transcript_116186;F01_transcript_4082
F01_transcript_104886	731	--	--	--	--	--	--	--	--	--	--	--	--	F01_transcript_2498;F01_transcript_36931;F01_transcript_46186;F01_transcript_48273
F01_transcript_104915	813	--	--	--	--	--	--	--	--	--	--	--	--	F01_transcript_10032;F01_transcript_100999;F01_transcript_101198;F01_transcript_102723;F01_transcript_103019;F01_transcript_103506;F01_transcript_103777;F01_transcript_104139;F01_transcript_106601;F01_transcript_1070;F01_transcript_107172;F01_transcript_107274;F01_transcript_109874;F01_transcript_110353;F01_transcript_110511;F01_transcript_111759;F01_transcript_113230;F01_transcript_114927;F01_tr…
F01_transcript_104949	398	--	--	--	--	--	--	--	--	--	--	--	--	F01_transcript_36513;F01_transcript_38323;F01_transcript_46836;F01_transcript_7080;F01_transcript_87829
F01_transcript_104957	1436	--	--	--	--	--	--	--	--	--	--	--	hypothetical protein EUGRSUZ_F04088 [Eucalyptus grandis]	F01_transcript_105709;F01_transcript_106160;F01_transcript_108572;F01_transcript_112058;F01_transcript_11221;F01_transcript_1195;F01_transcript_31656;F01_transcript_49903;F01_transcript_64664;F01_transcript_71606;F01_transcript_78094;F01_transcript_78481;F01_transcript_82766;F01_transcript_83394;F01_transcript_91712;F01_transcript_93292;F01_transcript_96836;F01_transcript_97430
F01_transcript_104995	252	--	--	--	--	--	--	--	--	--	--	--	--	F01_transcript_100582;F01_transcript_100728;F01_transcript_100738;F01_transcript_100757;F01_transcript_101400;F01_transcript_102;F01_transcript_10201;F01_transcript_102435;F01_transcript_102890;F01_transcript_102892;F01_transcript_103168;F01_transcript_103362;F01_transcript_103814;F01_transcript_104103;F01_transcript_104247;F01_transcript_104892;F01_transcript_105108;F01_transcript_105683;F01_tra…
F01_transcript_105039	2847	--	--	--	--	--	--	--	--	--	--	--	hypothetical protein EUGRSUZ_E03545 [Eucalyptus grandis]	F01_transcript_60241;F01_transcript_96217
F01_transcript_105156	2110	--	--	--	--	--	--	--	--	--	--	--	--	F01_transcript_100610;F01_transcript_106576;F01_transcript_22681;F01_transcript_32282;F01_transcript_47582;F01_transcript_51517;F01_transcript_65392;F01_transcript_65526;F01_transcript_72707;F01_transcript_85668;F01_transcript_99525
F01_transcript_105255	756	--	--	--	--	--	--	--	--	--	--	--	hypothetical protein EUGRSUZ_F01876 [Eucalyptus grandis]	F01_transcript_10138;F01_transcript_10189;F01_transcript_102182;F01_transcript_102804;F01_transcript_10319;F01_transcript_10332;F01_transcript_103499;F01_transcript_10552;F01_transcript_10660;F01_transcript_1070;F01_transcript_108148;F01_transcript_108201;F01_transcript_108344;F01_transcript_108607;F01_transcript_109876;F01_transcript_110104;F01_transcript_110260;F01_transcript_110360;F01_transcr…
F01_transcript_105306	423	--	--	--	--	--	--	--	--	--	--	--	PREDICTED: TMV resistance protein N-like [Eucalyptus grandis]	--
F01_transcript_105346	1204	--	--	--	--	--	--	--	--	--	--	--	--	F01_transcript_12871
F01_transcript_105449	465	--	--	--	--	--	--	--	--	--	S	Function unknown	PREDICTED: uncharacterized protein LOC104438012 [Eucalyptus grandis]	F01_transcript_10167;F01_transcript_11130;F01_transcript_113748;F01_transcript_11402;F01_transcript_11686;F01_transcript_117336;F01_transcript_14078;F01_transcript_15148;F01_transcript_1632;F01_transcript_20459;F01_transcript_36561;F01_transcript_3987;F01_transcript_4004;F01_transcript_41942;F01_transcript_4446;F01_transcript_4946;F01_transcript_55990;F01_transcript_57253;F01_transcript_57994;F01…
F01_transcript_105468	1973	--	--	--	--	--	--	--	--	--	--	--	--	F01_transcript_109117;F01_transcript_80047
F01_transcript_105567	3024	--	--	--	--	--	--	--	--	--	--	--	--	F01_transcript_49930;F01_transcript_70472;F01_transcript_71701;F01_transcript_74603
F01_transcript_105693	265	--	--	--	--	--	--	--	--	--	--	--	PREDICTED: uncharacterized protein LOC104448872 [Eucalyptus grandis]	F01_transcript_103070;F01_transcript_55718
F01_transcript_105703	247	--	--	--	--	--	--	--	--	--	--	--	--	--
F01_transcript_105788	683	--	--	--	--	--	--	--	--	--	--	--	--	--
F01_transcript_105928	903	--	--	--	--	--	--	--	--	--	--	--	--	F01_transcript_101890;F01_transcript_106392;F01_transcript_42793;F01_transcript_49997;F01_transcript_52770;F01_transcript_52785;F01_transcript_55973;F01_transcript_90203;F01_transcript_99894
F01_transcript_106003	615	--	--	--	--	--	--	--	--	--	--	--	--	F01_transcript_117260;F01_transcript_1917;F01_transcript_37923;F01_transcript_41137;F01_transcript_45861;F01_transcript_47183;F01_transcript_65851;F01_transcript_68523;F01_transcript_68595;F01_transcript_78410;F01_transcript_81076;F01_transcript_84763
F01_transcript_106007	533	--	--	Molecular Function: nucleotide binding (GO:0000166);; Molecular Function: signal transducer, downstream of receptor, with serine/threonine kinase activity (GO:0004702);; Cellular Component: cytoplasm (GO:0005737);; Biological Process: protein phosphorylation (GO:0006468);; Biological Process: single-organism cellular process (GO:0044763);;	--	--	[T]	Signal transduction mechanisms	--	--	T	Signal transduction mechanisms	PREDICTED: mitogen-activated protein kinase kinase kinase YODA-like [Eucalyptus grandis]	F01_transcript_103120;F01_transcript_103506;F01_transcript_104551;F01_transcript_106193;F01_transcript_111966;F01_transcript_117175;F01_transcript_17354;F01_transcript_332;F01_transcript_42456;F01_transcript_43943;F01_transcript_52720;F01_transcript_67162;F01_transcript_69690;F01_transcript_70457;F01_transcript_81401;F01_transcript_82903;F01_transcript_86111;F01_transcript_95997;F01_transcript_97…
F01_transcript_106320	482	--	--	--	--	--	--	--	--	--	--	--	hypothetical protein EUGRSUZ_I00069 [Eucalyptus grandis]	F01_transcript_11413
F01_transcript_106337	385	--	--	--	--	--	--	--	--	--	--	--	--	F01_transcript_53243
F01_transcript_106367	226	--	--	--	--	--	--	--	--	--	--	--	--	--
F01_transcript_106378	489	--	--	--	--	--	--	--	--	--	--	--	PREDICTED: 14 kDa proline-rich protein DC2.15-like [Eucalyptus grandis]	--
F01_transcript_106506	4150	--	--	--	--	--	--	--	--	--	--	--	PREDICTED: uncharacterized protein LOC104448885 [Eucalyptus grandis]	F01_transcript_117677;F01_transcript_75841;F01_transcript_78881;F01_transcript_90455;F01_transcript_910
F01_transcript_106536	352	--	--	--	--	--	--	--	--	--	--	--	hypothetical protein EUGRSUZ_E01405 [Eucalyptus grandis]	--
F01_transcript_106559	484	--	--	--	--	--	--	--	--	--	--	--	--	F01_transcript_107385;F01_transcript_114230;F01_transcript_27492;F01_transcript_36026;F01_transcript_48000;F01_transcript_51328;F01_transcript_53852;F01_transcript_62616;F01_transcript_65950;F01_transcript_69767;F01_transcript_79019;F01_transcript_95087;F01_transcript_95282
F01_transcript_106590	361	--	--	--	--	--	--	--	--	--	--	--	--	F01_transcript_41709;F01_transcript_60788;F01_transcript_66715;F01_transcript_79775;F01_transcript_83621;F01_transcript_83921;F01_transcript_97893
F01_transcript_106629	230	--	--	--	--	--	--	--	--	--	--	--	--	F01_transcript_78898;F01_transcript_86336;F01_transcript_92661
F01_transcript_106642	1606	--	--	--	--	--	--	--	--	--	--	--	--	F01_transcript_112934;F01_transcript_30260;F01_transcript_30458;F01_transcript_47237;F01_transcript_61166;F01_transcript_62194;F01_transcript_69258;F01_transcript_73242;F01_transcript_81348
F01_transcript_106924	1360	--	--	--	--	--	[R]	General function prediction only	--	--	S	Function unknown	PREDICTED: uncharacterized protein LOC104431099 [Eucalyptus grandis]	F01_transcript_106556;F01_transcript_32941;F01_transcript_50432;F01_transcript_50722;F01_transcript_62310;F01_transcript_86162;F01_transcript_87553;F01_transcript_91192
F01_transcript_106991	328	--	--	--	--	--	--	--	--	--	Q	Secondary metabolites biosynthesis, transport and catabolism	hypothetical protein EUGRSUZ_H03609 [Eucalyptus grandis]	F01_transcript_114702;F01_transcript_115448;F01_transcript_41621;F01_transcript_42015;F01_transcript_62655;F01_transcript_94254
F01_transcript_107077	224	--	--	--	--	--	--	--	--	--	--	--	--	F01_transcript_100054;F01_transcript_100185;F01_transcript_100542;F01_transcript_10127;F01_transcript_101495;F01_transcript_101958;F01_transcript_102916;F01_transcript_103396;F01_transcript_103821;F01_transcript_103932;F01_transcript_104070;F01_transcript_104109;F01_transcript_104855;F01_transcript_106254;F01_transcript_106421;F01_transcript_106445;F01_transcript_106447;F01_transcript_108399;F01_…
F01_transcript_107101	2783	--	--	--	--	--	--	--	--	--	--	--	--	F01_transcript_100373;F01_transcript_100856;F01_transcript_101202;F01_transcript_101875;F01_transcript_101942;F01_transcript_10215;F01_transcript_102396;F01_transcript_102533;F01_transcript_103038;F01_transcript_104792;F01_transcript_105425;F01_transcript_105813;F01_transcript_106033;F01_transcript_106171;F01_transcript_106429;F01_transcript_106630;F01_transcript_109894;F01_transcript_110081;F01_…
F01_transcript_107124	657	--	--	--	--	--	--	--	--	--	--	--	--	F01_transcript_1005;F01_transcript_100643;F01_transcript_100850;F01_transcript_101355;F01_transcript_104779;F01_transcript_104868;F01_transcript_105114;F01_transcript_105511;F01_transcript_105831;F01_transcript_106089;F01_transcript_106463;F01_transcript_106483;F01_transcript_106636;F01_transcript_106943;F01_transcript_107511;F01_transcript_107710;F01_transcript_107723;F01_transcript_108125;F01_t…
F01_transcript_107267	2753	--	--	Molecular Function: binding (GO:0005488);;	--	--	--	--	--	--	--	--	hypothetical protein EUGRSUZ_L00462 [Eucalyptus grandis]	F01_transcript_33055;F01_transcript_68778
F01_transcript_107305	213	--	--	--	--	--	--	--	--	--	--	--	--	F01_transcript_103005;F01_transcript_33246;F01_transcript_51571;F01_transcript_54007;F01_transcript_58066;F01_transcript_62296;F01_transcript_75252
F01_transcript_107442	243	--	--	--	--	--	--	--	--	--	--	--	--	F01_transcript_100254;F01_transcript_100792;F01_transcript_10171;F01_transcript_102929;F01_transcript_103002;F01_transcript_104977;F01_transcript_105152;F01_transcript_105561;F01_transcript_105914;F01_transcript_106267;F01_transcript_107019;F01_transcript_108703;F01_transcript_108799;F01_transcript_109045;F01_transcript_112360;F01_transcript_112688;F01_transcript_112858;F01_transcript_113250;F01_…
F01_transcript_107577	236	--	--	--	--	--	--	--	--	--	--	--	--	F01_transcript_106485;F01_transcript_12052;F01_transcript_47618;F01_transcript_58232;F01_transcript_90169;F01_transcript_93987;F01_transcript_97553
F01_transcript_107647	802	--	--	--	--	--	--	--	--	--	--	--	--	--
F01_transcript_107701	445	--	--	--	--	--	--	--	--	--	--	--	--	F01_transcript_114341;F01_transcript_117515;F01_transcript_904
F01_transcript_107802	225	--	--	--	--	--	--	--	--	--	--	--	--	F01_transcript_100047;F01_transcript_100481;F01_transcript_100844;F01_transcript_101149;F01_transcript_101444;F01_transcript_1015;F01_transcript_102588;F01_transcript_103281;F01_transcript_10339;F01_transcript_104304;F01_transcript_10459;F01_transcript_104637;F01_transcript_105182;F01_transcript_105339;F01_transcript_106531;F01_transcript_106583;F01_transcript_106870;F01_transcript_107009;F01_tra…
F01_transcript_107839	704	--	--	--	--	--	--	--	--	--	--	--	--	F01_transcript_112442;F01_transcript_41822
F01_transcript_107899	2726	--	--	--	--	--	--	--	--	--	--	--	hypothetical protein EUGRSUZ_I00180 [Eucalyptus grandis]	F01_transcript_104908;F01_transcript_107414;F01_transcript_111525;F01_transcript_113842;F01_transcript_117985;F01_transcript_20744;F01_transcript_32617;F01_transcript_41943;F01_transcript_45294;F01_transcript_46377;F01_transcript_47522;F01_transcript_54394;F01_transcript_66457;F01_transcript_68361;F01_transcript_684;F01_transcript_71727;F01_transcript_86107;F01_transcript_93577;F01_transcript_944…
F01_transcript_107909	1365	--	--	--	--	--	--	--	--	--	--	--	--	F01_transcript_4106;F01_transcript_4675;F01_transcript_72315
F01_transcript_107912	745	--	--	--	--	--	--	--	--	--	--	--	--	F01_transcript_112828;F01_transcript_28314;F01_transcript_3567;F01_transcript_37811;F01_transcript_40674;F01_transcript_48144;F01_transcript_53663;F01_transcript_68763;F01_transcript_70298;F01_transcript_75606;F01_transcript_76945
F01_transcript_108041	349	--	--	--	--	--	--	--	--	--	--	--	PREDICTED: tRNA-dihydrouridine(20a/20b) synthase [NAD(P)+]-like isoform X3 [Eucalyptus grandis]	F01_transcript_19674;F01_transcript_57775;F01_transcript_62879;F01_transcript_99128
F01_transcript_108165	785	--	--	--	--	--	--	--	--	--	--	--	PREDICTED: uncharacterized protein LOC104446889 [Eucalyptus grandis]	F01_transcript_101260;F01_transcript_105452;F01_transcript_111344;F01_transcript_114428;F01_transcript_116720;F01_transcript_117175;F01_transcript_15946;F01_transcript_21942;F01_transcript_22287;F01_transcript_26675;F01_transcript_27020;F01_transcript_27750;F01_transcript_32779;F01_transcript_332;F01_transcript_35611;F01_transcript_35907;F01_transcript_3680;F01_transcript_37955;F01_transcript_380…
F01_transcript_108287	419	--	--	--	--	--	--	--	--	--	--	--	--	F01_transcript_100035;F01_transcript_100041;F01_transcript_100316;F01_transcript_101007;F01_transcript_101588;F01_transcript_101718;F01_transcript_102265;F01_transcript_102390;F01_transcript_106107;F01_transcript_106196;F01_transcript_106727;F01_transcript_106938;F01_transcript_10739;F01_transcript_10742;F01_transcript_107425;F01_transcript_107787;F01_transcript_107896;F01_transcript_108277;F01_t…
F01_transcript_108308	326	--	--	Molecular Function: dCMP deaminase activity (GO:0004132);; Biological Process: pyrimidine nucleotide metabolic process (GO:0006220);; Molecular Function: zinc ion binding (GO:0008270);; Cellular Component: integral component of membrane (GO:0016021);;	K01493|7.74651e-16|vvi:100261131|K01493 dCMP deaminase [EC:3.5.4.12] | (RefSeq) deoxycytidylate deaminase	ko00240:Pyrimidine metabolism	--	--	--	--	F	Nucleotide transport and metabolism	PREDICTED: deoxycytidylate deaminase isoform X2 [Eucalyptus grandis]	F01_transcript_110876;F01_transcript_42324;F01_transcript_43809;F01_transcript_82130;F01_transcript_91254
F01_transcript_108395	256	--	--	--	--	--	--	--	--	--	--	--	--	F01_transcript_49837;F01_transcript_70363;F01_transcript_94848
F01_transcript_108412	685	--	--	--	--	--	--	--	--	--	--	--	--	F01_transcript_18238;F01_transcript_20738;F01_transcript_24729;F01_transcript_42887;F01_transcript_51427;F01_transcript_70052;F01_transcript_76559;F01_transcript_79948;F01_transcript_81612;F01_transcript_89375;F01_transcript_91144
F01_transcript_108487	260	--	--	--	--	--	--	--	--	--	--	--	--	F01_transcript_109016;F01_transcript_109928;F01_transcript_114057;F01_transcript_118327;F01_transcript_39888;F01_transcript_47332;F01_transcript_48026;F01_transcript_50101;F01_transcript_56019;F01_transcript_56252;F01_transcript_57406;F01_transcript_57630;F01_transcript_58037;F01_transcript_61478;F01_transcript_62838;F01_transcript_64090;F01_transcript_66647;F01_transcript_70027;F01_transcript_71…
F01_transcript_108567	1734	--	--	--	--	--	--	--	--	--	--	--	--	F01_transcript_13965;F01_transcript_21468
F01_transcript_108836	617	--	--	Cellular Component: nucleus (GO:0005634);;	--	--	--	--	--	--	S	Function unknown	PREDICTED: uncharacterized protein LOC104441253 [Eucalyptus grandis]	F01_transcript_10409;F01_transcript_108559;F01_transcript_108795;F01_transcript_113282;F01_transcript_11387;F01_transcript_42156;F01_transcript_75767;F01_transcript_91008;F01_transcript_96848
F01_transcript_108838	656	--	--	--	K02730|1.55805e-06|mdm:103405372|K02730 20S proteasome subunit alpha 1 [EC:3.4.25.1] | (RefSeq) proteasome subunit alpha type-6-like	ko03050:Proteasome	--	--	--	Proteasome subunit alpha type-6 GN=PAA1 OS=Nicotiana tabacum (Common tobacco) PE=1 SV=1	--	--	PREDICTED: proteasome subunit alpha type-6 [Eucalyptus grandis]	F01_transcript_100185;F01_transcript_100542;F01_transcript_10127;F01_transcript_101495;F01_transcript_101958;F01_transcript_102916;F01_transcript_103396;F01_transcript_103821;F01_transcript_103932;F01_transcript_104109;F01_transcript_104855;F01_transcript_105072;F01_transcript_105402;F01_transcript_106254;F01_transcript_106421;F01_transcript_106445;F01_transcript_106447;F01_transcript_106763;F01_…
F01_transcript_108854	3282	--	--	--	--	--	--	--	--	--	--	--	--	F01_transcript_102387;F01_transcript_102877;F01_transcript_105709;F01_transcript_106160;F01_transcript_107797;F01_transcript_108326;F01_transcript_112058;F01_transcript_11221;F01_transcript_112301;F01_transcript_1195;F01_transcript_16587;F01_transcript_19832;F01_transcript_20783;F01_transcript_2172;F01_transcript_30186;F01_transcript_32673;F01_transcript_34526;F01_transcript_3880;F01_transcript_4…
F01_transcript_109136	245	--	--	--	--	--	--	--	--	--	--	--	--	F01_transcript_358;F01_transcript_43000;F01_transcript_52158;F01_transcript_6565;F01_transcript_80207;F01_transcript_89417;F01_transcript_92786;F01_transcript_93244;F01_transcript_96819
F01_transcript_109217	214	--	--	--	--	--	--	--	--	--	--	--	--	F01_transcript_89174
F01_transcript_109310	2652	--	--	--	--	--	--	--	--	--	--	--	PREDICTED: TMV resistance protein N-like [Eucalyptus grandis]	F01_transcript_15395;F01_transcript_19876
F01_transcript_109363	273	--	--	--	--	--	--	--	--	--	--	--	--	F01_transcript_100537;F01_transcript_100929;F01_transcript_101985;F01_transcript_103115;F01_transcript_103759;F01_transcript_104620;F01_transcript_105686;F01_transcript_110879;F01_transcript_112564;F01_transcript_112591;F01_transcript_113107;F01_transcript_113398;F01_transcript_113840;F01_transcript_114378;F01_transcript_115148;F01_transcript_115518;F01_transcript_1206;F01_transcript_15423;F01_tr…
F01_transcript_109387	289	--	--	--	--	--	--	--	--	--	--	--	hypothetical protein EUGRSUZ_I01164 [Eucalyptus grandis]	F01_transcript_51159
F01_transcript_109394	1683	--	--	Molecular Function: transporter activity (GO:0005215);; Cellular Component: nucleus (GO:0005634);; Biological Process: transport (GO:0006810);; Biological Process: multicellular organism development (GO:0007275);; Biological Process: SCF complex assembly (GO:0010265);; Cellular Component: membrane (GO:0016020);; Biological Process: protein ubiquitination (GO:0016567);; Cellular Component: cell pe…	K17263|2.65347e-10|tcc:TCM_046820|K17263 cullin-associated NEDD8-dissociated protein 1 | (RefSeq) Cullin-associated and neddylation dissociated	--	[R]	General function prediction only	--	Cullin-associated NEDD8-dissociated protein 1 GN=T8K22.14 OS=Arabidopsis thaliana (Mouse-ear cress) PE=1 SV=1	O	Posttranslational modification, protein turnover, chaperones	hypothetical protein EUGRSUZ_E01829 [Eucalyptus grandis]	F01_transcript_100672;F01_transcript_100878;F01_transcript_101039;F01_transcript_102895;F01_transcript_10467;F01_transcript_104747;F01_transcript_104834;F01_transcript_105418;F01_transcript_107720;F01_transcript_108100;F01_transcript_108381;F01_transcript_111978;F01_transcript_117735;F01_transcript_117849;F01_transcript_118731;F01_transcript_16965;F01_transcript_20448;F01_transcript_22205;F01_tra…
F01_transcript_109398	268	--	--	--	--	--	--	--	--	--	--	--	--	--
F01_transcript_109470	345	--	--	--	--	--	--	--	--	--	--	--	PREDICTED: probable mitochondrial saccharopine dehydrogenase-like oxidoreductase At5g39410 [Eucalyptus grandis]	F01_transcript_111438;F01_transcript_19740;F01_transcript_28727;F01_transcript_42602;F01_transcript_44242;F01_transcript_46815;F01_transcript_47123;F01_transcript_87177
F01_transcript_109583	200	--	--	--	K02910|6.76136e-11|zma:100280866|K02910 large subunit ribosomal protein L31e | (RefSeq) magi104697; uncharacterized LOC100280866	ko03010:Ribosome	[J]	Translation, ribosomal structure and biogenesis	--	60S ribosomal protein L31 GN=RPL31 OS=Nicotiana glutinosa (Tobacco) PE=2 SV=1	J	Translation, ribosomal structure and biogenesis	PREDICTED: 60S ribosomal protein L31 [Eucalyptus grandis]	--
F01_transcript_109618	386	--	--	--	--	--	--	--	--	--	--	--	--	F01_transcript_49929;F01_transcript_73713;F01_transcript_92098
F01_transcript_109643	2332	--	--	--	--	--	--	--	--	--	--	--	hypothetical protein EUGRSUZ_C01402 [Eucalyptus grandis]	F01_transcript_11188;F01_transcript_114254;F01_transcript_14726;F01_transcript_19142;F01_transcript_23577;F01_transcript_23836;F01_transcript_25130;F01_transcript_2591;F01_transcript_25966;F01_transcript_26404;F01_transcript_28459;F01_transcript_30843;F01_transcript_3151;F01_transcript_32210;F01_transcript_32508;F01_transcript_34258;F01_transcript_35759;F01_transcript_3719;F01_transcript_39023;F0…
F01_transcript_109730	232	--	--	--	--	--	--	--	--	--	--	--	--	--
F01_transcript_109750	287	--	--	--	--	--	--	--	--	--	--	--	--	--
F01_transcript_110077	629	--	--	--	--	--	--	--	--	--	--	--	--	--
F01_transcript_110124	411	--	--	--	--	--	--	--	--	--	--	--	--	F01_transcript_18743;F01_transcript_56423
F01_transcript_110177	2938	--	--	--	--	--	--	--	--	--	--	--	--	--
F01_transcript_110250	284	--	--	--	--	--	--	--	--	--	--	--	--	--
F01_transcript_110335	247	--	--	--	--	--	--	--	--	--	--	--	--	F01_transcript_101797;F01_transcript_110491;F01_transcript_111899;F01_transcript_118668;F01_transcript_118798;F01_transcript_1523;F01_transcript_18921;F01_transcript_66955;F01_transcript_84149;F01_transcript_98055
F01_transcript_110392	394	--	--	--	--	--	--	--	--	--	--	--	--	F01_transcript_106570;F01_transcript_13563;F01_transcript_26679;F01_transcript_34398;F01_transcript_54926;F01_transcript_58217;F01_transcript_63324;F01_transcript_64432;F01_transcript_66654;F01_transcript_67428;F01_transcript_77318
F01_transcript_110397	2314	--	--	Molecular Function: binding (GO:0005488);; Molecular Function: oxidoreductase activity (GO:0016491);;	--	--	[QI]	--	--	Cytochrome P450 704C1 GN=CYP704C1 OS=Pinus taeda (Loblolly pine) PE=2 SV=1	Q	Secondary metabolites biosynthesis, transport and catabolism	PREDICTED: cytochrome P450 704C1-like [Eucalyptus grandis]	F01_transcript_110123;F01_transcript_111625;F01_transcript_12458;F01_transcript_21644;F01_transcript_44003;F01_transcript_49821;F01_transcript_51789;F01_transcript_54989;F01_transcript_59751;F01_transcript_69396;F01_transcript_7189;F01_transcript_98306
F01_transcript_110436	447	--	--	--	K00012|7.04446e-08|tcc:TCM_018716|K00012 UDPglucose 6-dehydrogenase [EC:1.1.1.22] | (RefSeq) UDP-glucose 6-dehydrogenase family protein	ko00040:Pentose and glucuronate interconversions;ko00053:Ascorbate and aldarate metabolism;ko00500:Starch and sucrose metabolism;ko00520:Amino sugar and nucleotide sugar metabolism	[GT]	--	--	UDP-glucose 6-dehydrogenase 1 GN=UGD1 OS=Glycine max (Soybean) PE=1 SV=1	M	Cell wall/membrane/envelope biogenesis	PREDICTED: UDP-glucose 6-dehydrogenase 1 [Nelumbo nucifera]	F01_transcript_44279
F01_transcript_110445	204	--	--	--	--	--	--	--	--	--	--	--	--	--
F01_transcript_110446	216	--	--	--	--	--	--	--	--	--	--	--	--	F01_transcript_51216
F01_transcript_110628	345	--	--	--	--	--	--	--	--	--	--	--	--	--
F01_transcript_110642	1763	--	--	--	--	--	--	--	--	--	--	--	--	F01_transcript_12050;F01_transcript_2483;F01_transcript_75015
F01_transcript_110670	334	--	--	--	--	--	--	--	--	--	--	--	PREDICTED: uncharacterized protein LOC104440476 [Eucalyptus grandis]	F01_transcript_11491;F01_transcript_63952;F01_transcript_95994
F01_transcript_110744	310	--	--	--	K17278|1.59995e-06|pop:POPTR_0018s02770g|K17278 membrane-associated progesterone receptor component | (RefSeq) POPTRDRAFT_737400; cytochrome b5 domain-containing family protein	--	--	--	--	Probable steroid-binding protein 3 GN=At2g24940 OS=Arabidopsis thaliana (Mouse-ear cress) PE=1 SV=1	--	--	PREDICTED: probable steroid-binding protein 3 [Eucalyptus grandis]	F01_transcript_58073
F01_transcript_110764	359	--	--	Biological Process: signal transduction (GO:0007165);; Molecular Function: ADP binding (GO:0043531);;	--	--	--	--	--	--	--	--	PREDICTED: TMV resistance protein N-like isoform X1 [Eucalyptus grandis]	F01_transcript_57694;F01_transcript_98708
F01_transcript_110767	308	--	--	--	--	--	--	--	--	--	--	--	--	F01_transcript_100097;F01_transcript_101593;F01_transcript_101942;F01_transcript_112653;F01_transcript_13501;F01_transcript_38585;F01_transcript_38675;F01_transcript_57564;F01_transcript_60826;F01_transcript_64235;F01_transcript_85386
F01_transcript_110883	205	--	--	--	--	--	--	--	--	--	--	--	--	F01_transcript_100281;F01_transcript_101469;F01_transcript_101977;F01_transcript_102226;F01_transcript_102482;F01_transcript_102489;F01_transcript_103047;F01_transcript_103121;F01_transcript_103251;F01_transcript_1033;F01_transcript_103331;F01_transcript_103451;F01_transcript_103602;F01_transcript_103614;F01_transcript_104027;F01_transcript_104203;F01_transcript_104765;F01_transcript_105960;F01_t…
F01_transcript_110893	292	--	--	--	--	--	--	--	--	--	--	--	--	F01_transcript_103758;F01_transcript_103952;F01_transcript_104135;F01_transcript_107695;F01_transcript_111866;F01_transcript_111914;F01_transcript_114803;F01_transcript_1957;F01_transcript_19610;F01_transcript_23461;F01_transcript_24656;F01_transcript_25121;F01_transcript_25912;F01_transcript_26174;F01_transcript_26870;F01_transcript_28382;F01_transcript_29331;F01_transcript_30262;F01_transcript_…
F01_transcript_110904	424	--	--	--	--	--	--	--	--	--	--	--	--	F01_transcript_100192;F01_transcript_100315;F01_transcript_101251;F01_transcript_102042;F01_transcript_103600;F01_transcript_103634;F01_transcript_104457;F01_transcript_104757;F01_transcript_104940;F01_transcript_105437;F01_transcript_105757;F01_transcript_106941;F01_transcript_108117;F01_transcript_108886;F01_transcript_109382;F01_transcript_110242;F01_transcript_112317;F01_transcript_113443;F01…
F01_transcript_110935	1824	--	--	--	--	--	--	--	--	--	--	--	hypothetical protein EUGRSUZ_K02260 [Eucalyptus grandis]	F01_transcript_100024;F01_transcript_105245;F01_transcript_107053;F01_transcript_113945;F01_transcript_11845;F01_transcript_41554;F01_transcript_44095;F01_transcript_76530;F01_transcript_78085
F01_transcript_110993	2062	--	--	--	--	--	--	--	--	--	--	--	hypothetical protein EUGRSUZ_B00525 [Eucalyptus grandis]	F01_transcript_108290;F01_transcript_19210;F01_transcript_26447;F01_transcript_29087;F01_transcript_30671;F01_transcript_45251;F01_transcript_63977;F01_transcript_64332
F01_transcript_111119	293	--	--	Molecular Function: binding (GO:0005488);;	--	--	--	--	--	--	S	Function unknown	putative senescence-associated protein [Pisum sativum]	--
F01_transcript_111152	318	--	--	--	--	--	--	--	--	--	--	--	--	--
F01_transcript_11120	2670	--	--	--	--	--	--	--	--	--	--	--	--	F01_transcript_100362;F01_transcript_100368;F01_transcript_100757;F01_transcript_100813;F01_transcript_101187;F01_transcript_101297;F01_transcript_101613;F01_transcript_10212;F01_transcript_102378;F01_transcript_102746;F01_transcript_102750;F01_transcript_10293;F01_transcript_102984;F01_transcript_103196;F01_transcript_104064;F01_transcript_104126;F01_transcript_104229;F01_transcript_104302;F01_t…
F01_transcript_111254	579	--	--	--	--	--	--	--	--	--	--	--	--	F01_transcript_102524;F01_transcript_113144;F01_transcript_114231;F01_transcript_115148;F01_transcript_24206;F01_transcript_37889;F01_transcript_41740;F01_transcript_74404;F01_transcript_77236;F01_transcript_93107
F01_transcript_111271	2136	--	--	--	--	--	--	--	--	--	S	Function unknown	PREDICTED: uncharacterized protein LOC104439249 isoform X1 [Eucalyptus grandis]	F01_transcript_33706;F01_transcript_61495
F01_transcript_111332	406	--	--	--	--	--	--	--	--	--	--	--	--	F01_transcript_95389;F01_transcript_95708
F01_transcript_111346	366	--	--	--	--	--	--	--	--	--	--	--	--	F01_transcript_100250;F01_transcript_101503;F01_transcript_101737;F01_transcript_102762;F01_transcript_103691;F01_transcript_104439;F01_transcript_105082;F01_transcript_105089;F01_transcript_106864;F01_transcript_107245;F01_transcript_110072;F01_transcript_110498;F01_transcript_111017;F01_transcript_111685;F01_transcript_111826;F01_transcript_111840;F01_transcript_113313;F01_transcript_113321;F01…
F01_transcript_111382	1252	--	--	--	--	--	--	--	--	--	--	--	--	F01_transcript_101179;F01_transcript_103986;F01_transcript_105023;F01_transcript_108480;F01_transcript_108657;F01_transcript_108935;F01_transcript_111525;F01_transcript_118123;F01_transcript_1274;F01_transcript_1551;F01_transcript_17018;F01_transcript_18285;F01_transcript_20984;F01_transcript_28934;F01_transcript_354;F01_transcript_3571;F01_transcript_40386;F01_transcript_41739;F01_transcript_445…
F01_transcript_111469	478	--	--	--	--	--	--	--	--	--	--	--	--	F01_transcript_101099;F01_transcript_101128;F01_transcript_101863;F01_transcript_103597;F01_transcript_105698;F01_transcript_109877;F01_transcript_113226;F01_transcript_117375;F01_transcript_1514;F01_transcript_17073;F01_transcript_17181;F01_transcript_17261;F01_transcript_27783;F01_transcript_28216;F01_transcript_28403;F01_transcript_293;F01_transcript_29693;F01_transcript_30786;F01_transcript_3…
F01_transcript_111619	611	--	--	--	--	--	--	--	--	--	--	--	--	F01_transcript_101422;F01_transcript_105783;F01_transcript_107654;F01_transcript_108523;F01_transcript_115807;F01_transcript_13330;F01_transcript_17781;F01_transcript_18965;F01_transcript_19708;F01_transcript_20538;F01_transcript_20727;F01_transcript_20961;F01_transcript_23665;F01_transcript_2827;F01_transcript_28707;F01_transcript_30807;F01_transcript_31741;F01_transcript_31899;F01_transcript_36…
F01_transcript_111724	1927	--	--	--	--	--	--	--	--	--	--	--	--	--
F01_transcript_111735	1618	--	--	--	--	--	--	--	--	--	--	--	--	--
F01_transcript_111754	1966	--	--	--	--	--	--	--	--	--	--	--	--	F01_transcript_31657;F01_transcript_52505;F01_transcript_85445;F01_transcript_89020;F01_transcript_9726
F01_transcript_111852	228	--	--	--	--	--	--	--	--	--	--	--	--	--
F01_transcript_111913	472	--	--	--	--	--	--	--	--	--	--	--	--	F01_transcript_116043;F01_transcript_54105
F01_transcript_111972	468	--	--	--	--	--	--	--	--	--	--	--	--	--
F01_transcript_111977	3407	--	--	--	--	--	--	--	--	--	--	--	--	F01_transcript_27823;F01_transcript_28700;F01_transcript_43799;F01_transcript_51288;F01_transcript_55227;F01_transcript_55759;F01_transcript_9854
F01_transcript_111987	344	--	--	--	--	--	--	--	--	--	--	--	--	F01_transcript_75184
F01_transcript_112075	248	--	--	--	--	--	--	--	--	--	--	--	--	F01_transcript_542;F01_transcript_64533;F01_transcript_69604
F01_transcript_112096	224	--	--	--	--	--	--	--	--	--	--	--	--	F01_transcript_102844;F01_transcript_110055;F01_transcript_115588;F01_transcript_117618;F01_transcript_117836;F01_transcript_44242;F01_transcript_45952;F01_transcript_47141;F01_transcript_50564;F01_transcript_578;F01_transcript_59714;F01_transcript_61729;F01_transcript_65367;F01_transcript_68722;F01_transcript_71584;F01_transcript_78807;F01_transcript_80683;F01_transcript_85739
F01_transcript_112169	598	--	--	--	--	--	--	--	--	--	--	--	--	F01_transcript_108531
F01_transcript_112260	466	--	--	--	--	--	--	--	--	--	--	--	--	F01_transcript_58285;F01_transcript_80859
F01_transcript_112304	285	--	--	Cellular Component: mitochondrion (GO:0005739);;	--	--	--	--	--	--	--	--	orf148b (mitochondrion) [Batis maritima]	F01_transcript_27288;F01_transcript_50097;F01_transcript_52081;F01_transcript_65088;F01_transcript_72914;F01_transcript_96266
F01_transcript_112350	588	--	--	--	--	--	--	--	--	--	--	--	--	--
F01_transcript_112391	687	--	--	--	--	--	--	--	--	--	--	--	--	F01_transcript_11106;F01_transcript_118342;F01_transcript_12654;F01_transcript_27519;F01_transcript_27720;F01_transcript_37221;F01_transcript_64292;F01_transcript_66795;F01_transcript_78895;F01_transcript_84119;F01_transcript_92435
F01_transcript_112456	1541	--	--	Molecular Function: nucleic acid binding (GO:0003676);; Molecular Function: zinc ion binding (GO:0008270);;	--	--	--	--	--	--	--	--	PREDICTED: uncharacterized protein LOC104416928 [Eucalyptus grandis]	F01_transcript_100254;F01_transcript_100792;F01_transcript_10171;F01_transcript_102929;F01_transcript_103002;F01_transcript_104977;F01_transcript_105152;F01_transcript_105561;F01_transcript_105914;F01_transcript_106267;F01_transcript_107019;F01_transcript_108703;F01_transcript_108799;F01_transcript_109045;F01_transcript_112360;F01_transcript_112688;F01_transcript_112858;F01_transcript_113250;F01_…
F01_transcript_112479	651	--	--	--	--	--	--	--	--	--	--	--	hypothetical protein EUGRSUZ_K03386 [Eucalyptus grandis]	F01_transcript_20419;F01_transcript_22214;F01_transcript_28234;F01_transcript_40529;F01_transcript_43004;F01_transcript_44723;F01_transcript_45354;F01_transcript_4812;F01_transcript_48875;F01_transcript_59893;F01_transcript_62685;F01_transcript_73424;F01_transcript_74172;F01_transcript_78786;F01_transcript_8352;F01_transcript_88662;F01_transcript_88974;F01_transcript_96672;F01_transcript_97584;F0…
F01_transcript_112531	1796	--	--	--	--	--	--	--	--	--	--	--	--	F01_transcript_47297;F01_transcript_59817
F01_transcript_112603	305	--	--	--	K05277|2.57797e-06|mdm:103437326|K05277 leucoanthocyanidin dioxygenase [EC:1.14.11.19] | (RefSeq) MdANS; leucoanthocyanidin dioxygenase-like	ko00941:Flavonoid biosynthesis	--	--	--	Leucoanthocyanidin dioxygenase GN=ANS OS=Malus domestica (Apple) PE=2 SV=1	--	--	hypothetical protein EUGRSUZ_D01945 [Eucalyptus grandis]	F01_transcript_69880
F01_transcript_112617	2634	--	--	--	--	--	--	--	--	--	--	--	hypothetical protein EUGRSUZ_G00519 [Eucalyptus grandis]	--
F01_transcript_112631	264	--	--	--	--	--	--	--	--	--	--	--	--	F01_transcript_100555;F01_transcript_105203;F01_transcript_118022;F01_transcript_14248;F01_transcript_18519;F01_transcript_23505;F01_transcript_26213;F01_transcript_30413;F01_transcript_31327;F01_transcript_33871;F01_transcript_35120;F01_transcript_36547;F01_transcript_42374;F01_transcript_49799;F01_transcript_49958;F01_transcript_61943;F01_transcript_64247;F01_transcript_78019;F01_transcript_864…
F01_transcript_112646	309	--	--	--	--	--	--	--	--	--	--	--	--	F01_transcript_101521;F01_transcript_109793;F01_transcript_110192;F01_transcript_12597;F01_transcript_23352;F01_transcript_45611;F01_transcript_55798;F01_transcript_98374
F01_transcript_112689	447	--	--	--	--	--	--	--	--	--	--	--	PREDICTED: uncharacterized protein LOC104455237 [Eucalyptus grandis]	F01_transcript_112947;F01_transcript_75074;F01_transcript_85451;F01_transcript_97235
F01_transcript_112829	306	--	--	--	--	--	--	--	--	--	--	--	--	F01_transcript_83803;F01_transcript_88971;F01_transcript_98280
F01_transcript_112840	1348	--	--	--	--	--	--	--	--	--	--	--	PREDICTED: uncharacterized protein LOC104456093 [Eucalyptus grandis]	F01_transcript_101879;F01_transcript_108051;F01_transcript_117280;F01_transcript_13249;F01_transcript_14414;F01_transcript_18709;F01_transcript_46628;F01_transcript_48884;F01_transcript_52089;F01_transcript_53268;F01_transcript_56763;F01_transcript_58433;F01_transcript_62657;F01_transcript_63775;F01_transcript_78461;F01_transcript_83424;F01_transcript_8458;F01_transcript_88993;F01_transcript_9615…
F01_transcript_112900	232	--	--	--	--	--	--	--	--	--	--	--	--	F01_transcript_21801
F01_transcript_112953	2990	--	--	--	--	--	--	--	--	--	--	--	--	F01_transcript_100189;F01_transcript_100555;F01_transcript_101475;F01_transcript_106596;F01_transcript_109616;F01_transcript_112736;F01_transcript_118485;F01_transcript_14986;F01_transcript_21768;F01_transcript_27820;F01_transcript_27999;F01_transcript_32414;F01_transcript_34656;F01_transcript_35120;F01_transcript_46591;F01_transcript_49377;F01_transcript_49799;F01_transcript_50938;F01_transcript…
F01_transcript_113025	295	--	--	--	--	--	--	--	--	--	--	--	--	F01_transcript_4629
F01_transcript_113027	551	--	--	--	--	--	--	--	--	--	--	--	--	F01_transcript_60730;F01_transcript_86389;F01_transcript_88274
F01_transcript_113062	426	--	--	--	--	--	--	--	--	--	--	--	--	--
F01_transcript_113179	963	--	--	--	--	--	--	--	--	--	--	--	--	F01_transcript_116973
F01_transcript_113261	955	--	--	--	--	--	--	--	--	--	--	--	--	F01_transcript_105780;F01_transcript_52932
F01_transcript_113302	2534	--	--	--	--	--	--	--	--	--	--	--	hypothetical protein EUGRSUZ_I00373 [Eucalyptus grandis]	F01_transcript_100538;F01_transcript_100878;F01_transcript_101203;F01_transcript_101268;F01_transcript_101426;F01_transcript_103012;F01_transcript_103388;F01_transcript_104302;F01_transcript_10467;F01_transcript_104834;F01_transcript_105091;F01_transcript_105418;F01_transcript_106176;F01_transcript_106952;F01_transcript_10819;F01_transcript_108482;F01_transcript_108620;F01_transcript_108676;F01_t…
F01_transcript_113399	453	--	--	--	--	--	--	--	--	--	--	--	hypothetical protein EUGRSUZ_B00045 [Eucalyptus grandis]	F01_transcript_102942;F01_transcript_103020;F01_transcript_103386;F01_transcript_108063;F01_transcript_113900;F01_transcript_114761;F01_transcript_115640;F01_transcript_116682;F01_transcript_118307;F01_transcript_260;F01_transcript_27127;F01_transcript_33247;F01_transcript_43066;F01_transcript_44667;F01_transcript_52940;F01_transcript_57941;F01_transcript_58395;F01_transcript_69308;F01_transcript…
F01_transcript_113433	304	--	--	--	--	--	--	--	--	--	--	--	--	F01_transcript_41842;F01_transcript_48166
F01_transcript_113575	676	--	--	Molecular Function: microtubule binding (GO:0008017);;	--	--	--	--	--	--	--	--	PREDICTED: microtubule-associated protein RP/EB family member 1C-like [Eucalyptus grandis]	F01_transcript_52968;F01_transcript_60301;F01_transcript_65309
F01_transcript_113619	211	--	--	--	--	--	--	--	--	--	--	--	--	--
F01_transcript_113659	230	--	--	--	--	--	--	--	--	--	--	--	--	F01_transcript_100237;F01_transcript_100407;F01_transcript_101801;F01_transcript_101965;F01_transcript_102188;F01_transcript_102816;F01_transcript_10370;F01_transcript_104047;F01_transcript_104089;F01_transcript_104500;F01_transcript_105267;F01_transcript_106705;F01_transcript_107214;F01_transcript_107853;F01_transcript_110146;F01_transcript_110655;F01_transcript_111532;F01_transcript_112205;F01_…
F01_transcript_113711	225	--	--	--	--	--	--	--	--	--	--	--	PREDICTED: uncharacterized protein LOC104417027 [Eucalyptus grandis]	--
F01_transcript_113743	407	--	--	--	--	--	--	--	--	--	--	--	PREDICTED: TMV resistance protein N-like [Eucalyptus grandis]	F01_transcript_103600;F01_transcript_107007;F01_transcript_111915;F01_transcript_114922;F01_transcript_116486;F01_transcript_118045;F01_transcript_16051;F01_transcript_34318;F01_transcript_43836;F01_transcript_45298;F01_transcript_45551;F01_transcript_47145;F01_transcript_49777;F01_transcript_51357;F01_transcript_52856;F01_transcript_64269;F01_transcript_64391;F01_transcript_65422;F01_transcript_…
F01_transcript_113766	453	--	--	--	--	--	--	--	--	--	--	--	--	F01_transcript_78080
F01_transcript_113857	261	--	--	--	--	--	--	--	--	--	--	--	--	F01_transcript_87904;F01_transcript_94270
F01_transcript_113965	246	--	--	--	--	--	--	--	--	--	--	--	--	F01_transcript_100226;F01_transcript_100407;F01_transcript_101801;F01_transcript_101965;F01_transcript_102816;F01_transcript_10370;F01_transcript_104047;F01_transcript_104089;F01_transcript_104500;F01_transcript_105267;F01_transcript_107214;F01_transcript_107853;F01_transcript_109315;F01_transcript_110146;F01_transcript_110655;F01_transcript_111532;F01_transcript_112205;F01_transcript_112316;F01_…
F01_transcript_114038	657	--	--	--	--	--	--	--	--	--	--	--	--	F01_transcript_117515;F01_transcript_77886;F01_transcript_91698
F01_transcript_114323	387	--	--	--	--	--	--	--	--	--	--	--	PREDICTED: protein WALLS ARE THIN 1-like [Eucalyptus grandis]	F01_transcript_103545;F01_transcript_19461;F01_transcript_2196;F01_transcript_2608;F01_transcript_33895;F01_transcript_3470;F01_transcript_3606;F01_transcript_66252;F01_transcript_67320;F01_transcript_8260;F01_transcript_839;F01_transcript_84736;F01_transcript_85364;F01_transcript_86673;F01_transcript_93843;F01_transcript_98099
F01_transcript_114501	514	--	--	--	--	--	--	--	--	--	--	--	--	F01_transcript_116175;F01_transcript_35290;F01_transcript_60771;F01_transcript_87855
F01_transcript_114528	411	--	--	Cellular Component: integral component of membrane (GO:0016021);;	--	--	--	--	--	--	--	--	PREDICTED: ankyrin repeat-containing protein At3g12360-like [Eucalyptus grandis]	F01_transcript_118732;F01_transcript_2079;F01_transcript_21280;F01_transcript_26684;F01_transcript_31108;F01_transcript_36441;F01_transcript_42972;F01_transcript_46000;F01_transcript_80990;F01_transcript_86960;F01_transcript_87633;F01_transcript_88477;F01_transcript_91986;F01_transcript_93427;F01_transcript_98094
F01_transcript_114565	2120	--	--	--	--	--	--	--	--	--	--	--	hypothetical protein EUGRSUZ_I00030 [Eucalyptus grandis]	F01_transcript_109919;F01_transcript_114939;F01_transcript_21103;F01_transcript_28358;F01_transcript_41672;F01_transcript_46599;F01_transcript_51387;F01_transcript_54404;F01_transcript_61059;F01_transcript_61079;F01_transcript_67285;F01_transcript_69029;F01_transcript_70084;F01_transcript_73895;F01_transcript_76407;F01_transcript_77168;F01_transcript_80556;F01_transcript_82324;F01_transcript_87416
F01_transcript_114582	335	--	--	--	--	--	--	--	--	--	--	--	hypothetical protein EUGRSUZ_K02001 [Eucalyptus grandis]	F01_transcript_40910;F01_transcript_47254;F01_transcript_51684;F01_transcript_62307;F01_transcript_67234
F01_transcript_114618	1708	--	--	Molecular Function: structural constituent of ribosome (GO:0003735);; Cellular Component: mitochondrion (GO:0005739);; Cellular Component: ribosome (GO:0005840);; Biological Process: translation (GO:0006412);; Cellular Component: integral component of membrane (GO:0016021);;	--	--	--	--	--	--	--	--	hypothetical protein (mitochondrion) [Vicia faba]	F01_transcript_103896;F01_transcript_44810
F01_transcript_114636	445	--	--	--	--	--	--	--	--	--	--	--	--	--
F01_transcript_114652	448	--	--	Cellular Component: integral component of membrane (GO:0016021);;	--	--	--	--	--	--	--	--	PREDICTED: uncharacterized protein LOC104428358 [Eucalyptus grandis]	--
F01_transcript_114767	493	--	--	--	--	--	--	--	--	--	--	--	PREDICTED: prosaposin-like [Eucalyptus grandis]	F01_transcript_23992;F01_transcript_97557
F01_transcript_114871	1574	--	--	--	--	--	--	--	--	--	--	--	hypothetical protein EUGRSUZ_F01306 [Eucalyptus grandis]	F01_transcript_100254;F01_transcript_100792;F01_transcript_10171;F01_transcript_102929;F01_transcript_103002;F01_transcript_104977;F01_transcript_105152;F01_transcript_105561;F01_transcript_105914;F01_transcript_106267;F01_transcript_107019;F01_transcript_108703;F01_transcript_108799;F01_transcript_109045;F01_transcript_112360;F01_transcript_112688;F01_transcript_112858;F01_transcript_113250;F01_…
F01_transcript_114952	436	--	--	--	--	--	--	--	--	--	--	--	--	F01_transcript_69040;F01_transcript_96878
F01_transcript_115223	611	--	--	--	--	--	--	--	--	--	--	--	--	F01_transcript_108246;F01_transcript_115731;F01_transcript_12243;F01_transcript_12868;F01_transcript_18739;F01_transcript_19545;F01_transcript_2060;F01_transcript_24057;F01_transcript_29452;F01_transcript_32988;F01_transcript_34042;F01_transcript_52879;F01_transcript_71331;F01_transcript_8562;F01_transcript_85658;F01_transcript_87285;F01_transcript_88883
F01_transcript_115227	2601	--	--	Cellular Component: mitochondrion (GO:0005739);;	--	--	--	--	--	--	--	--	hypothetical protein EUGRSUZ_G01084 [Eucalyptus grandis]	F01_transcript_103798;F01_transcript_107034;F01_transcript_107169;F01_transcript_108132;F01_transcript_110986;F01_transcript_115673;F01_transcript_14029;F01_transcript_1569;F01_transcript_23436;F01_transcript_25125;F01_transcript_25930;F01_transcript_27665;F01_transcript_30442;F01_transcript_35044;F01_transcript_44833;F01_transcript_45634;F01_transcript_49226;F01_transcript_50231;F01_transcript_5…
F01_transcript_115235	264	--	--	--	--	--	--	--	--	--	--	--	--	--
F01_transcript_115243	300	--	--	--	--	--	--	--	--	--	--	--	--	F01_transcript_105181;F01_transcript_106306;F01_transcript_107026;F01_transcript_110914;F01_transcript_118188;F01_transcript_14731;F01_transcript_15014;F01_transcript_45131;F01_transcript_57928;F01_transcript_61504;F01_transcript_75012;F01_transcript_79533;F01_transcript_90389;F01_transcript_95664
F01_transcript_115283	226	--	--	--	--	--	--	--	--	--	--	--	--	--
F01_transcript_115298	726	--	--	Biological Process: transport (GO:0006810);; Cellular Component: membrane (GO:0016020);;	--	--	--	--	--	--	S	Function unknown	hypothetical protein EUGRSUZ_D02224 [Eucalyptus grandis]	F01_transcript_118507;F01_transcript_87744
F01_transcript_115356	396	--	--	--	--	--	--	--	--	--	--	--	--	F01_transcript_10050;F01_transcript_101324;F01_transcript_12479;F01_transcript_2578;F01_transcript_37844;F01_transcript_39429;F01_transcript_49422;F01_transcript_51550;F01_transcript_54772;F01_transcript_58311;F01_transcript_59584;F01_transcript_59634;F01_transcript_63348;F01_transcript_74271;F01_transcript_86333;F01_transcript_87123;F01_transcript_94717;F01_transcript_99409
F01_transcript_115361	400	--	--	--	--	--	--	--	--	--	--	--	--	F01_transcript_15364;F01_transcript_23768;F01_transcript_3056;F01_transcript_38454;F01_transcript_42416;F01_transcript_45537;F01_transcript_48879;F01_transcript_50387;F01_transcript_73684;F01_transcript_78250;F01_transcript_79611;F01_transcript_90955;F01_transcript_99328
F01_transcript_115495	354	--	--	--	--	--	--	--	--	--	--	--	--	F01_transcript_105351;F01_transcript_66872;F01_transcript_76405;F01_transcript_80471;F01_transcript_83405
F01_transcript_115632	205	--	--	--	--	--	--	--	--	--	--	--	--	F01_transcript_104147;F01_transcript_36604;F01_transcript_40298;F01_transcript_71477;F01_transcript_90830;F01_transcript_93144
F01_transcript_115693	236	--	--	--	--	--	--	--	--	--	--	--	--	--
F01_transcript_115778	233	--	--	--	--	--	--	--	--	--	--	--	--	F01_transcript_102438;F01_transcript_110791;F01_transcript_23960;F01_transcript_33382;F01_transcript_50291;F01_transcript_54948;F01_transcript_61860;F01_transcript_68224;F01_transcript_69941;F01_transcript_79064;F01_transcript_79582;F01_transcript_90008;F01_transcript_93254;F01_transcript_98175;F01_transcript_98886
F01_transcript_115882	411	--	--	--	--	--	--	--	--	--	--	--	--	F01_transcript_83068;F01_transcript_97333
F01_transcript_116039	210	--	--	--	--	--	--	--	--	--	--	--	--	F01_transcript_93351
F01_transcript_116040	540	--	--	--	--	--	--	--	--	--	--	--	--	F01_transcript_18633;F01_transcript_29646;F01_transcript_87050;F01_transcript_94823
F01_transcript_116473	233	--	--	--	--	--	--	--	--	--	--	--	--	F01_transcript_100250;F01_transcript_101503;F01_transcript_101737;F01_transcript_102762;F01_transcript_103691;F01_transcript_104439;F01_transcript_105082;F01_transcript_105089;F01_transcript_106864;F01_transcript_107245;F01_transcript_110072;F01_transcript_110498;F01_transcript_111017;F01_transcript_111685;F01_transcript_111826;F01_transcript_111840;F01_transcript_113313;F01_transcript_113321;F01…
F01_transcript_116497	407	--	--	Cellular Component: integral component of membrane (GO:0016021);;	--	--	--	--	--	--	--	--	hypothetical protein CICLE_v10010881mg [Citrus clementina]	F01_transcript_100373;F01_transcript_100856;F01_transcript_101202;F01_transcript_101875;F01_transcript_101942;F01_transcript_10215;F01_transcript_102396;F01_transcript_102533;F01_transcript_103038;F01_transcript_104792;F01_transcript_105425;F01_transcript_105813;F01_transcript_106033;F01_transcript_106171;F01_transcript_106429;F01_transcript_106630;F01_transcript_109894;F01_transcript_110081;F01_…
F01_transcript_116635	1339	--	--	--	--	--	--	--	--	--	--	--	--	F01_transcript_25661;F01_transcript_88025;F01_transcript_89925;F01_transcript_99889
F01_transcript_116680	1293	--	--	--	--	--	--	--	--	--	--	--	--	F01_transcript_100968;F01_transcript_33391
F01_transcript_116688	521	--	--	--	--	--	--	--	--	--	--	--	--	--
F01_transcript_116847	1745	--	--	--	--	--	--	--	--	--	--	--	hypothetical protein EUGRSUZ_F015182, partial [Eucalyptus grandis]	F01_transcript_10032;F01_transcript_100845;F01_transcript_101203;F01_transcript_101374;F01_transcript_101467;F01_transcript_10187;F01_transcript_102025;F01_transcript_10258;F01_transcript_103388;F01_transcript_103717;F01_transcript_103764;F01_transcript_103777;F01_transcript_103986;F01_transcript_104169;F01_transcript_104220;F01_transcript_104302;F01_transcript_104493;F01_transcript_105341;F01_tr…
F01_transcript_116954	276	--	--	--	--	--	--	--	--	--	--	--	--	F01_transcript_103473;F01_transcript_3663;F01_transcript_45994;F01_transcript_62395;F01_transcript_63506
F01_transcript_117052	275	--	--	--	--	--	--	--	--	--	--	--	--	F01_transcript_100254;F01_transcript_100792;F01_transcript_10171;F01_transcript_102929;F01_transcript_103002;F01_transcript_104977;F01_transcript_105152;F01_transcript_105561;F01_transcript_105914;F01_transcript_106267;F01_transcript_107019;F01_transcript_108703;F01_transcript_108799;F01_transcript_109045;F01_transcript_112360;F01_transcript_112688;F01_transcript_112858;F01_transcript_113250;F01_…
F01_transcript_117069	837	--	--	Cellular Component: integral component of membrane (GO:0016021);;	--	--	--	--	--	--	S	Function unknown	PREDICTED: uncharacterized protein LOC104422910 [Eucalyptus grandis]	F01_transcript_18428;F01_transcript_45541;F01_transcript_86364
F01_transcript_117502	298	--	--	--	--	--	--	--	--	--	--	--	--	--
F01_transcript_117535	539	--	--	--	--	--	--	--	--	--	--	--	--	F01_transcript_107282;F01_transcript_40976;F01_transcript_47969;F01_transcript_53300;F01_transcript_81782
F01_transcript_117687	335	--	--	--	--	--	--	--	--	--	--	--	--	--
F01_transcript_117733	843	--	--	Cellular Component: nucleus (GO:0005634);; Cellular Component: chloroplast (GO:0009507);;	--	--	--	--	--	--	S	Function unknown	PREDICTED: box C/D snoRNA protein 1-like [Eucalyptus grandis]	F01_transcript_46878
F01_transcript_117763	1833	--	--	--	--	--	--	--	--	--	--	--	--	F01_transcript_110695;F01_transcript_28391;F01_transcript_40844;F01_transcript_73018;F01_transcript_87406
F01_transcript_117860	782	--	--	--	--	--	--	--	--	--	--	--	hypothetical protein EUGRSUZ_C02933 [Eucalyptus grandis]	F01_transcript_10878;F01_transcript_12577;F01_transcript_48398;F01_transcript_64348
F01_transcript_118012	367	--	--	--	--	--	--	--	--	--	S	Function unknown	hypothetical protein EUGRSUZ_F02431 [Eucalyptus grandis]	F01_transcript_113939;F01_transcript_19017;F01_transcript_24145;F01_transcript_25574;F01_transcript_45974;F01_transcript_72998
F01_transcript_118134	443	--	--	--	--	--	--	--	--	--	--	--	--	--
F01_transcript_118197	807	--	--	--	--	--	--	--	--	--	--	--	--	F01_transcript_100427;F01_transcript_104181;F01_transcript_106808;F01_transcript_109291;F01_transcript_109610;F01_transcript_113099;F01_transcript_115135;F01_transcript_11640;F01_transcript_116478;F01_transcript_116663;F01_transcript_117308;F01_transcript_118019;F01_transcript_11823;F01_transcript_12200;F01_transcript_12276;F01_transcript_1441;F01_transcript_14872;F01_transcript_17002;F01_transcr…
F01_transcript_118231	680	--	--	--	--	--	--	--	--	--	--	--	--	F01_transcript_114974;F01_transcript_41798;F01_transcript_46178;F01_transcript_51657;F01_transcript_59674;F01_transcript_60333;F01_transcript_70244;F01_transcript_73363;F01_transcript_87249;F01_transcript_87731;F01_transcript_93693
F01_transcript_118298	854	--	--	--	--	--	--	--	--	--	--	--	hypothetical protein EUGRSUZ_H03513 [Eucalyptus grandis]	--
F01_transcript_118312	1338	--	--	--	--	--	--	--	--	--	--	--	hypothetical protein EUGRSUZ_I00614 [Eucalyptus grandis]	F01_transcript_104164;F01_transcript_114824;F01_transcript_53145;F01_transcript_55874;F01_transcript_60218;F01_transcript_64991;F01_transcript_70089
F01_transcript_118336	2254	--	--	--	--	--	--	--	--	--	--	--	--	F01_transcript_107923;F01_transcript_46739;F01_transcript_48822;F01_transcript_54716;F01_transcript_59056;F01_transcript_67330;F01_transcript_68744;F01_transcript_73292;F01_transcript_7473;F01_transcript_87944
F01_transcript_118394	229	--	--	--	--	--	--	--	--	--	--	--	--	--
F01_transcript_118424	633	--	--	Molecular Function: transcription factor activity, sequence-specific DNA binding (GO:0003700);; Cellular Component: nucleus (GO:0005634);; Molecular Function: zinc ion binding (GO:0008270);; Molecular Function: sequence-specific DNA binding (GO:0043565);; Biological Process: positive regulation of transcription, DNA-templated (GO:0045893);;	--	--	--	--	--	--	--	--	PREDICTED: GATA transcription factor 8-like isoform X2 [Eucalyptus grandis]	F01_transcript_108853;F01_transcript_14624;F01_transcript_97964
F01_transcript_118530	1701	--	--	--	--	--	--	--	--	--	--	--	--	F01_transcript_25374;F01_transcript_44036;F01_transcript_85604
F01_transcript_118566	736	--	--	--	--	--	--	--	--	--	--	--	--	F01_transcript_118133;F01_transcript_66593;F01_transcript_71360;F01_transcript_83621
F01_transcript_118611	250	--	--	--	--	--	--	--	--	--	--	--	--	--
F01_transcript_118718	292	--	--	--	--	--	--	--	--	--	--	--	--	F01_transcript_107153;F01_transcript_110078;F01_transcript_38199;F01_transcript_44904;F01_transcript_54691;F01_transcript_74172
F01_transcript_118733	703	--	--	--	--	--	--	--	--	--	--	--	--	F01_transcript_20198;F01_transcript_25705;F01_transcript_32463
F01_transcript_118758	266	--	--	--	--	--	--	--	--	--	--	--	--	--
F01_transcript_118804	213	--	--	--	--	--	--	--	--	--	--	--	--	F01_transcript_108818;F01_transcript_113060;F01_transcript_58023;F01_transcript_61349;F01_transcript_96011;F01_transcript_96595
F01_transcript_118864	276	--	--	--	--	--	--	--	--	--	--	--	--	--
F01_transcript_118866	2775	--	--	--	--	--	--	--	--	--	--	--	--	F01_transcript_84536
F01_transcript_12217	2603	--	--	--	--	--	--	--	--	--	--	--	--	F01_transcript_100506;F01_transcript_103986;F01_transcript_103998;F01_transcript_105091;F01_transcript_108381;F01_transcript_108475;F01_transcript_108676;F01_transcript_114586;F01_transcript_116980;F01_transcript_118674;F01_transcript_14851;F01_transcript_3571;F01_transcript_46717;F01_transcript_48946;F01_transcript_55823;F01_transcript_61065;F01_transcript_64028;F01_transcript_71056;F01_transcri…
F01_transcript_12255	2610	--	--	Cellular Component: integral component of membrane (GO:0016021);;	--	--	--	--	--	--	--	--	hypothetical protein EUGRSUZ_H02198 [Eucalyptus grandis]	F01_transcript_102834;F01_transcript_105646;F01_transcript_106741;F01_transcript_108153;F01_transcript_112013;F01_transcript_117444;F01_transcript_14386;F01_transcript_14847;F01_transcript_18381;F01_transcript_1982;F01_transcript_19898;F01_transcript_20538;F01_transcript_21291;F01_transcript_23107;F01_transcript_23183;F01_transcript_23906;F01_transcript_28245;F01_transcript_31991;F01_transcript_3…
F01_transcript_12308	2591	--	--	--	--	--	--	--	--	--	--	--	hypothetical protein EUGRSUZ_C01541 [Eucalyptus grandis]	F01_transcript_100538;F01_transcript_100646;F01_transcript_100802;F01_transcript_101426;F01_transcript_101467;F01_transcript_10149;F01_transcript_101571;F01_transcript_101773;F01_transcript_102025;F01_transcript_102380;F01_transcript_102895;F01_transcript_103978;F01_transcript_103986;F01_transcript_103998;F01_transcript_104302;F01_transcript_104727;F01_transcript_104834;F01_transcript_105091;F01_…
F01_transcript_13592	2508	--	--	--	--	--	--	--	--	--	--	--	--	F01_transcript_95165
F01_transcript_14132	2473	--	--	Molecular Function: actin filament binding (GO:0051015);; Biological Process: actin filament bundle assembly (GO:0051017);;	--	--	--	--	--	--	--	--	hypothetical protein EUGRSUZ_A02004 [Eucalyptus grandis]	F01_transcript_102559;F01_transcript_111435;F01_transcript_114827;F01_transcript_13725;F01_transcript_22557;F01_transcript_62637;F01_transcript_99466
F01_transcript_14310	2470	--	--	--	--	--	--	--	--	--	--	--	--	F01_transcript_102344;F01_transcript_67141
F01_transcript_14828	2410	--	--	Molecular Function: organic cyclic compound binding (GO:0097159);; Molecular Function: heterocyclic compound binding (GO:1901363);;	K14411|7.89937e-09|cic:CICLE_v10025943mg|K14411 RNA-binding protein Musashi | (RefSeq) hypothetical protein	ko03015:mRNA surveillance pathway	--	--	--	--	L	Replication, recombination and repair	hypothetical protein EUGRSUZ_H01665 [Eucalyptus grandis]	F01_transcript_100097;F01_transcript_101656;F01_transcript_101942;F01_transcript_38585;F01_transcript_39982;F01_transcript_48399;F01_transcript_49165;F01_transcript_57133;F01_transcript_69069;F01_transcript_70382;F01_transcript_70530;F01_transcript_76499;F01_transcript_85386;F01_transcript_92859
F01_transcript_15049	2422	--	--	--	--	--	--	--	--	--	--	--	--	F01_transcript_108491
F01_transcript_1531	4099	--	--	--	--	--	--	--	--	--	--	--	--	F01_transcript_108609;F01_transcript_112942;F01_transcript_26703;F01_transcript_35921;F01_transcript_37477;F01_transcript_62618;F01_transcript_69953;F01_transcript_75378;F01_transcript_85509
F01_transcript_15892	2362	--	--	--	--	--	--	--	--	--	--	--	--	F01_transcript_103915;F01_transcript_104131;F01_transcript_110367;F01_transcript_115992;F01_transcript_116719;F01_transcript_23535;F01_transcript_24892;F01_transcript_46498;F01_transcript_67816;F01_transcript_70584;F01_transcript_71526;F01_transcript_86307;F01_transcript_97183
F01_transcript_16197	2347	--	--	--	--	--	--	--	--	--	--	--	--	F01_transcript_100316;F01_transcript_100462;F01_transcript_100987;F01_transcript_101007;F01_transcript_102390;F01_transcript_106107;F01_transcript_10742;F01_transcript_107896;F01_transcript_109119;F01_transcript_11662;F01_transcript_14078;F01_transcript_1632;F01_transcript_17456;F01_transcript_18625;F01_transcript_2038;F01_transcript_20689;F01_transcript_2080;F01_transcript_21865;F01_transcript_2…
F01_transcript_16546	2345	--	--	--	--	--	--	--	--	--	--	--	--	F01_transcript_106876;F01_transcript_110007;F01_transcript_17721;F01_transcript_4417;F01_transcript_89302
F01_transcript_16819	2310	--	--	--	--	--	--	--	--	--	--	--	PREDICTED: uncharacterized protein LOC104419639 [Eucalyptus grandis]	F01_transcript_102360;F01_transcript_103616;F01_transcript_106694;F01_transcript_108277;F01_transcript_109119;F01_transcript_11;F01_transcript_111014;F01_transcript_113774;F01_transcript_12547;F01_transcript_18100;F01_transcript_18163;F01_transcript_22414;F01_transcript_34336;F01_transcript_38877;F01_transcript_48537;F01_transcript_52882;F01_transcript_80812;F01_transcript_81411;F01_transcript_83…
F01_transcript_17472	2307	--	--	--	--	--	--	--	--	--	--	--	hypothetical protein EUGRSUZ_F03455 [Eucalyptus grandis]	F01_transcript_118352;F01_transcript_70025
F01_transcript_18273	2180	--	--	--	--	--	--	--	--	--	--	--	hypothetical protein EUGRSUZ_C01402 [Eucalyptus grandis]	F01_transcript_100878;F01_transcript_100935;F01_transcript_101268;F01_transcript_101426;F01_transcript_101448;F01_transcript_104333;F01_transcript_104644;F01_transcript_10467;F01_transcript_104834;F01_transcript_105312;F01_transcript_106176;F01_transcript_10660;F01_transcript_106896;F01_transcript_108482;F01_transcript_109012;F01_transcript_109297;F01_transcript_110273;F01_transcript_110863;F01_t…
F01_transcript_1868	3944	--	--	--	--	--	--	--	--	--	--	--	hypothetical protein EUGRSUZ_I00180 [Eucalyptus grandis]	F01_transcript_100938;F01_transcript_105646;F01_transcript_106259;F01_transcript_110203;F01_transcript_113566;F01_transcript_20652;F01_transcript_21625;F01_transcript_36395;F01_transcript_37174;F01_transcript_41999;F01_transcript_44795;F01_transcript_46569;F01_transcript_57155;F01_transcript_71423;F01_transcript_72744;F01_transcript_7639;F01_transcript_78523;F01_transcript_78889;F01_transcript_80…
F01_transcript_19308	2161	--	--	--	--	--	--	--	--	--	--	--	hypothetical protein EUGRSUZ_C02073 [Eucalyptus grandis]	F01_transcript_102336;F01_transcript_23967;F01_transcript_28178;F01_transcript_67437;F01_transcript_69179;F01_transcript_77681
F01_transcript_1972	3961	--	--	--	--	--	--	--	--	--	--	--	hypothetical protein EUGRSUZ_I00180 [Eucalyptus grandis]	F01_transcript_100841;F01_transcript_110155;F01_transcript_110273;F01_transcript_112489;F01_transcript_113035;F01_transcript_113085;F01_transcript_11372;F01_transcript_118731;F01_transcript_17820;F01_transcript_28066;F01_transcript_29339;F01_transcript_31767;F01_transcript_3422;F01_transcript_36624;F01_transcript_45123;F01_transcript_4561;F01_transcript_45944;F01_transcript_46367;F01_transcript_4…
F01_transcript_1981	3914	--	--	--	--	--	--	--	--	--	--	--	hypothetical protein EUGRSUZ_I00180 [Eucalyptus grandis]	F01_transcript_100744;F01_transcript_101200;F01_transcript_102877;F01_transcript_103623;F01_transcript_106877;F01_transcript_106938;F01_transcript_109225;F01_transcript_109814;F01_transcript_11130;F01_transcript_11160;F01_transcript_11221;F01_transcript_11372;F01_transcript_113748;F01_transcript_115874;F01_transcript_116050;F01_transcript_16972;F01_transcript_17224;F01_transcript_18109;F01_transc…
F01_transcript_21613	2009	--	--	--	--	--	--	--	--	--	--	--	--	F01_transcript_104904;F01_transcript_106196;F01_transcript_107479;F01_transcript_108690;F01_transcript_109328;F01_transcript_115720;F01_transcript_14270;F01_transcript_17418;F01_transcript_20709;F01_transcript_23656;F01_transcript_25358;F01_transcript_29004;F01_transcript_29245;F01_transcript_30748;F01_transcript_31720;F01_transcript_36053;F01_transcript_37126;F01_transcript_37277;F01_transcript_…
F01_transcript_23475	1919	--	--	--	--	--	--	--	--	--	--	--	hypothetical protein EUGRSUZ_K02260 [Eucalyptus grandis]	F01_transcript_113233;F01_transcript_118087;F01_transcript_11898;F01_transcript_22537;F01_transcript_26104;F01_transcript_30260;F01_transcript_40717;F01_transcript_41305;F01_transcript_46189;F01_transcript_60867;F01_transcript_65520;F01_transcript_82128;F01_transcript_84455
F01_transcript_23527	1887	--	--	--	--	--	--	--	--	--	--	--	--	F01_transcript_101705;F01_transcript_105907;F01_transcript_108625;F01_transcript_110711;F01_transcript_15447;F01_transcript_2465;F01_transcript_32324;F01_transcript_3817;F01_transcript_58596;F01_transcript_58751;F01_transcript_61049;F01_transcript_66601;F01_transcript_78327;F01_transcript_82324
F01_transcript_23681	1882	--	--	--	--	--	--	--	--	--	--	--	--	F01_transcript_111124;F01_transcript_11364;F01_transcript_118372;F01_transcript_12284;F01_transcript_22429;F01_transcript_29742;F01_transcript_30166;F01_transcript_30622;F01_transcript_32332;F01_transcript_33696;F01_transcript_36861;F01_transcript_40420;F01_transcript_42375;F01_transcript_42671;F01_transcript_44205;F01_transcript_44891;F01_transcript_47353;F01_transcript_52881;F01_transcript_5449…
F01_transcript_25120	1787	--	--	--	--	--	--	--	--	--	--	--	--	F01_transcript_100764;F01_transcript_108569;F01_transcript_89728;F01_transcript_93219;F01_transcript_99389
F01_transcript_2559	3751	--	--	--	--	--	--	--	--	--	--	--	hypothetical protein EUGRSUZ_J02284 [Eucalyptus grandis]	F01_transcript_100268;F01_transcript_101203;F01_transcript_101467;F01_transcript_101571;F01_transcript_101773;F01_transcript_101999;F01_transcript_10212;F01_transcript_103217;F01_transcript_103388;F01_transcript_103764;F01_transcript_103819;F01_transcript_104834;F01_transcript_105483;F01_transcript_106176;F01_transcript_106718;F01_transcript_107439;F01_transcript_108482;F01_transcript_108577;F01_…
F01_transcript_28750	1510	--	--	--	--	--	--	--	--	--	--	--	--	F01_transcript_101694;F01_transcript_45038
F01_transcript_29743	1433	--	--	--	--	--	--	--	--	--	--	--	--	F01_transcript_100115;F01_transcript_100925;F01_transcript_101079;F01_transcript_101430;F01_transcript_102984;F01_transcript_10332;F01_transcript_103674;F01_transcript_104220;F01_transcript_10552;F01_transcript_105673;F01_transcript_105691;F01_transcript_105849;F01_transcript_105887;F01_transcript_10660;F01_transcript_106709;F01_transcript_108148;F01_transcript_108201;F01_transcript_108676;F01_tr…
F01_transcript_30912	1312	--	--	Molecular Function: alpha-1,3-mannosylglycoprotein 2-beta-N-acetylglucosaminyltransferase activity (GO:0003827);; Cellular Component: endosome (GO:0005768);; Cellular Component: trans-Golgi network (GO:0005802);; Biological Process: N-glycan processing (GO:0006491);; Biological Process: hyperosmotic response (GO:0006972);; Molecular Function: protein N-acetylglucosaminyltransferase activity (GO:0…	K00726|2.48799e-08|tcc:TCM_007570|K00726 alpha-1,3-mannosyl-glycoprotein beta-1,2-N-acetylglucosaminyltransferase [EC:2.4.1.101] | (RefSeq) Alpha-1,3-mannosyl-glycoprotein beta isoform 1	ko00510:N-Glycan biosynthesis	--	--	--	Alpha-1,3-mannosyl-glycoprotein 2-beta-N-acetylglucosaminyltransferase OS=Arabidopsis thaliana (Mouse-ear cress) PE=1 SV=1	--	--	hypothetical protein EUGRSUZ_H01432 [Eucalyptus grandis]	F01_transcript_37557;F01_transcript_53167;F01_transcript_53998
F01_transcript_31322	1270	--	--	--	--	--	--	--	--	--	--	--	--	F01_transcript_117563;F01_transcript_11896
F01_transcript_31730	1230	--	--	--	--	--	--	--	--	--	--	--	--	F01_transcript_100506;F01_transcript_101421;F01_transcript_10316;F01_transcript_105675;F01_transcript_111530;F01_transcript_113085;F01_transcript_114177;F01_transcript_115059;F01_transcript_1157;F01_transcript_117228;F01_transcript_118731;F01_transcript_12026;F01_transcript_14884;F01_transcript_15785;F01_transcript_19576;F01_transcript_20569;F01_transcript_23723;F01_transcript_24897;F01_transcrip…
F01_transcript_31895	1212	--	--	Molecular Function: DNA binding (GO:0003677);; Cellular Component: nucleus (GO:0005634);; Biological Process: regulation of transcription, DNA-templated (GO:0006355);; Biological Process: xylem development (GO:0010089);; Biological Process: cell wall macromolecule metabolic process (GO:0044036);; Biological Process: single-organism cellular process (GO:0044763);; Biological Process: single-organi…	--	--	--	--	--	NAC domain-containing protein 7 GN=T28K15.1 OS=Arabidopsis thaliana (Mouse-ear cress) PE=2 SV=2	S	Function unknown	PREDICTED: NAC domain-containing protein 7 [Eucalyptus grandis]	F01_transcript_100115;F01_transcript_100471;F01_transcript_100813;F01_transcript_100845;F01_transcript_101203;F01_transcript_101421;F01_transcript_101511;F01_transcript_102108;F01_transcript_102228;F01_transcript_102426;F01_transcript_10244;F01_transcript_102746;F01_transcript_10293;F01_transcript_102933;F01_transcript_102984;F01_transcript_103012;F01_transcript_10319;F01_transcript_103440;F01_tr…
F01_transcript_32452	1173	--	--	--	--	--	--	--	--	--	--	--	--	F01_transcript_100714;F01_transcript_105892;F01_transcript_19377;F01_transcript_31187;F01_transcript_50176;F01_transcript_52838;F01_transcript_570;F01_transcript_63678;F01_transcript_64332;F01_transcript_87500
F01_transcript_33107	1105	--	--	--	--	--	--	--	--	--	--	--	--	F01_transcript_54915;F01_transcript_81323;F01_transcript_96065
F01_transcript_33647	1061	--	--	--	--	--	--	--	--	--	--	--	--	F01_transcript_109877;F01_transcript_113226;F01_transcript_17261;F01_transcript_17702;F01_transcript_20491;F01_transcript_27175;F01_transcript_29693;F01_transcript_34593;F01_transcript_38307;F01_transcript_42842;F01_transcript_49672;F01_transcript_56648;F01_transcript_57112;F01_transcript_60674;F01_transcript_69212;F01_transcript_78705;F01_transcript_84458;F01_transcript_91644;F01_transcript_93953
F01_transcript_33906	963	--	--	--	--	--	--	--	--	--	--	--	--	F01_transcript_108927;F01_transcript_14036;F01_transcript_19115;F01_transcript_21913;F01_transcript_28729;F01_transcript_32886;F01_transcript_35394;F01_transcript_45535;F01_transcript_53998;F01_transcript_61179;F01_transcript_64251;F01_transcript_64311;F01_transcript_67788;F01_transcript_69822;F01_transcript_74164;F01_transcript_83010;F01_transcript_86311;F01_transcript_96010;F01_transcript_97233
F01_transcript_35136	931	--	--	--	--	--	--	--	--	--	--	--	--	F01_transcript_10908;F01_transcript_34631;F01_transcript_72061;F01_transcript_89947
F01_transcript_35349	880	--	--	--	--	--	--	--	--	--	--	--	PREDICTED: protein PRY2-like [Eucalyptus grandis]	F01_transcript_102757;F01_transcript_27145;F01_transcript_43323;F01_transcript_44778;F01_transcript_66249;F01_transcript_72441;F01_transcript_83871;F01_transcript_89406;F01_transcript_95026
F01_transcript_35708	862	--	--	--	--	--	--	--	--	--	--	--	--	F01_transcript_100594;F01_transcript_10570;F01_transcript_11048;F01_transcript_110922;F01_transcript_112266;F01_transcript_115435;F01_transcript_117315;F01_transcript_13161;F01_transcript_14002;F01_transcript_17287;F01_transcript_2383;F01_transcript_2424;F01_transcript_24265;F01_transcript_25404;F01_transcript_41113;F01_transcript_41171;F01_transcript_57304;F01_transcript_60976;F01_transcript_620…
F01_transcript_35967	835	--	--	Molecular Function: ion binding (GO:0043167);; Molecular Function: organic cyclic compound binding (GO:0097159);; Molecular Function: heterocyclic compound binding (GO:1901363);;	--	--	--	--	--	--	--	--	hypothetical protein EUGRSUZ_H01492 [Eucalyptus grandis]	F01_transcript_109322;F01_transcript_118465;F01_transcript_5347
F01_transcript_36206	799	--	--	Molecular Function: nucleic acid binding (GO:0003676);; Molecular Function: zinc ion binding (GO:0008270);;	--	--	--	--	--	--	--	--	PREDICTED: uncharacterized protein LOC104423796 [Eucalyptus grandis]	--
F01_transcript_36452	776	--	--	--	--	--	[R]	General function prediction only	--	Pentatricopeptide repeat-containing protein At1g32415, mitochondrial (Precursor) GN=PCMP-E56 OS=Arabidopsis thaliana (Mouse-ear cress) PE=2 SV=1	S	Function unknown	PREDICTED: pentatricopeptide repeat-containing protein At2g21090-like [Eucalyptus grandis]	F01_transcript_17418;F01_transcript_20797;F01_transcript_23829;F01_transcript_24147;F01_transcript_25206;F01_transcript_25488;F01_transcript_28013;F01_transcript_28814;F01_transcript_30338;F01_transcript_31715;F01_transcript_33458;F01_transcript_34103;F01_transcript_3626;F01_transcript_3925;F01_transcript_40241;F01_transcript_41384;F01_transcript_43031;F01_transcript_46574;F01_transcript_48604;F0…
F01_transcript_36637	750	--	--	--	--	--	--	--	--	--	--	--	--	F01_transcript_100362;F01_transcript_10066;F01_transcript_100757;F01_transcript_101187;F01_transcript_101400;F01_transcript_101613;F01_transcript_10201;F01_transcript_10208;F01_transcript_102434;F01_transcript_102435;F01_transcript_102555;F01_transcript_102750;F01_transcript_102890;F01_transcript_102892;F01_transcript_103054;F01_transcript_103168;F01_transcript_10321;F01_transcript_103433;F01_tra…
F01_transcript_36747	745	--	--	--	--	--	--	--	--	--	--	--	--	F01_transcript_65258
F01_transcript_36815	743	--	--	--	--	--	--	--	--	--	--	--	--	F01_transcript_106393;F01_transcript_64158
F01_transcript_36956	725	--	--	--	--	--	--	--	--	--	--	--	--	F01_transcript_100248;F01_transcript_102750;F01_transcript_104064;F01_transcript_104224;F01_transcript_107795;F01_transcript_108145;F01_transcript_112863;F01_transcript_114283;F01_transcript_118094;F01_transcript_12008;F01_transcript_14054;F01_transcript_14579;F01_transcript_14580;F01_transcript_1620;F01_transcript_16428;F01_transcript_19539;F01_transcript_19543;F01_transcript_20468;F01_transcrip…
F01_transcript_37010	722	--	--	--	--	--	--	--	--	--	--	--	--	F01_transcript_30681;F01_transcript_40860;F01_transcript_42290
F01_transcript_37345	692	--	--	--	--	--	--	--	--	--	--	--	--	F01_transcript_116082;F01_transcript_18122;F01_transcript_43187;F01_transcript_54469;F01_transcript_64509
F01_transcript_37612	603	--	--	--	--	--	--	--	--	--	--	--	--	F01_transcript_100197;F01_transcript_100471;F01_transcript_100878;F01_transcript_10208;F01_transcript_102182;F01_transcript_102426;F01_transcript_10244;F01_transcript_102683;F01_transcript_102746;F01_transcript_10293;F01_transcript_102957;F01_transcript_103012;F01_transcript_103499;F01_transcript_104064;F01_transcript_104364;F01_transcript_104525;F01_transcript_10660;F01_transcript_108262;F01_tra…
F01_transcript_37873	628	--	--	--	--	--	--	--	--	--	S	Function unknown	PREDICTED: uncharacterized protein LOC104245088 [Nicotiana sylvestris]	F01_transcript_102101;F01_transcript_23084;F01_transcript_59520;F01_transcript_66326;F01_transcript_99872
F01_transcript_37897	626	--	--	--	--	--	--	--	--	--	--	--	--	--
F01_transcript_37898	625	--	--	--	--	--	--	--	--	--	--	--	--	F01_transcript_102240;F01_transcript_103042;F01_transcript_106823;F01_transcript_10683;F01_transcript_107710;F01_transcript_112183;F01_transcript_113015;F01_transcript_11370;F01_transcript_115002;F01_transcript_13055;F01_transcript_15263;F01_transcript_17955;F01_transcript_1897;F01_transcript_20623;F01_transcript_22044;F01_transcript_22339;F01_transcript_25932;F01_transcript_27268;F01_transcript_…
F01_transcript_37953	618	--	--	--	--	--	--	--	--	--	--	--	--	F01_transcript_96685
F01_transcript_38010	618	--	--	--	--	--	--	--	--	--	--	--	--	F01_transcript_111879;F01_transcript_32062;F01_transcript_45714;F01_transcript_49162;F01_transcript_69512;F01_transcript_95841
F01_transcript_38079	608	--	--	Molecular Function: metalloendopeptidase activity (GO:0004222);; Biological Process: proteolysis (GO:0006508);; Molecular Function: zinc ion binding (GO:0008270);; Cellular Component: extracellular matrix (GO:0031012);;	--	--	--	--	--	--	--	--	hypothetical protein EUGRSUZ_K02795 [Eucalyptus grandis]	F01_transcript_102513;F01_transcript_81484;F01_transcript_8868;F01_transcript_9231
F01_transcript_38309	586	--	--	Cellular Component: mitochondrion (GO:0005739);;	--	--	--	--	--	Mitochondrial import receptor subunit TOM5 homolog GN=TOM5 OS=Arabidopsis thaliana (Mouse-ear cress) PE=1 SV=3	S	Function unknown	PREDICTED: mitochondrial import receptor subunit TOM5 homolog [Eucalyptus grandis]	F01_transcript_97339
F01_transcript_38386	563	--	--	--	--	--	--	--	--	--	--	--	--	F01_transcript_100115;F01_transcript_100211;F01_transcript_100471;F01_transcript_100729;F01_transcript_100813;F01_transcript_101079;F01_transcript_101203;F01_transcript_101511;F01_transcript_101542;F01_transcript_101984;F01_transcript_102108;F01_transcript_102378;F01_transcript_102426;F01_transcript_102741;F01_transcript_102746;F01_transcript_1029;F01_transcript_10293;F01_transcript_102933;F01_tr…
F01_transcript_38404	564	--	--	--	--	--	--	--	--	--	S	Function unknown	PREDICTED: uncharacterized protein LOC104245088 [Nicotiana sylvestris]	F01_transcript_103800;F01_transcript_105595;F01_transcript_108186;F01_transcript_110423;F01_transcript_14798;F01_transcript_27071;F01_transcript_31266;F01_transcript_31658;F01_transcript_31992;F01_transcript_32651;F01_transcript_32785;F01_transcript_32918;F01_transcript_33228;F01_transcript_33620;F01_transcript_33669;F01_transcript_35300;F01_transcript_35788;F01_transcript_36259;F01_transcript_36…
F01_transcript_38507	557	--	--	--	--	--	--	--	--	--	--	--	PREDICTED: uncharacterized protein LOC104449221 [Eucalyptus grandis]	--
F01_transcript_38522	546	--	--	--	--	--	--	--	--	--	--	--	hypothetical protein EUGRSUZ_I00614 [Eucalyptus grandis]	F01_transcript_35078
F01_transcript_38636	457	--	--	--	--	--	--	--	--	--	--	--	--	F01_transcript_102283;F01_transcript_103036;F01_transcript_103511;F01_transcript_10409;F01_transcript_105139;F01_transcript_1053;F01_transcript_105621;F01_transcript_10725;F01_transcript_107417;F01_transcript_108307;F01_transcript_110461;F01_transcript_111702;F01_transcript_11294;F01_transcript_11318;F01_transcript_11322;F01_transcript_11597;F01_transcript_116331;F01_transcript_117875;F01_transcr…
F01_transcript_38659	520	--	--	--	--	--	--	--	--	--	--	--	--	F01_transcript_63564
F01_transcript_38681	519	--	--	--	K09872|1.48184e-06|pop:POPTR_0009s01940g|K09872 aquaporin PIP | (RefSeq) POPTRDRAFT_821627; hypothetical protein	--	[G]	Carbohydrate transport and metabolism	--	Aquaporin PIP2-2 GN=PIP2-2 OS=Zea mays (Maize) PE=2 SV=1	--	--	putative aquaporin PIP2-2 [Gossypium arboreum]	--
F01_transcript_38701	525	--	--	--	--	--	--	--	--	--	--	--	--	F01_transcript_103804;F01_transcript_112995;F01_transcript_113558;F01_transcript_116220;F01_transcript_117799;F01_transcript_17661;F01_transcript_18955;F01_transcript_2594;F01_transcript_29824;F01_transcript_29950;F01_transcript_3000;F01_transcript_30693;F01_transcript_32552;F01_transcript_33842;F01_transcript_36835;F01_transcript_45326;F01_transcript_45671;F01_transcript_54384;F01_transcript_666…
F01_transcript_38732	525	--	--	--	--	--	--	--	--	--	--	--	--	F01_transcript_118569
F01_transcript_38755	519	--	--	--	--	--	--	--	--	--	--	--	--	F01_transcript_114638;F01_transcript_17243;F01_transcript_20258;F01_transcript_26621;F01_transcript_30459;F01_transcript_33260;F01_transcript_35272;F01_transcript_42050;F01_transcript_42452;F01_transcript_49151;F01_transcript_50983;F01_transcript_52733;F01_transcript_57078;F01_transcript_57391;F01_transcript_60476;F01_transcript_65446;F01_transcript_78650;F01_transcript_84954;F01_transcript_99509
F01_transcript_38812	500	--	--	--	--	--	--	--	--	--	--	--	--	F01_transcript_113183;F01_transcript_116860;F01_transcript_30489;F01_transcript_34869;F01_transcript_38720;F01_transcript_40388;F01_transcript_53167;F01_transcript_66250;F01_transcript_707
F01_transcript_38840	494	--	--	--	--	--	--	--	--	--	--	--	--	F01_transcript_34356;F01_transcript_43690;F01_transcript_67030;F01_transcript_68006;F01_transcript_89285
F01_transcript_38872	491	--	--	--	--	--	--	--	--	--	--	--	--	--
F01_transcript_38873	487	--	--	Cellular Component: integral component of membrane (GO:0016021);;	--	--	--	--	--	--	S	Function unknown	hypothetical protein PHAVU_011G114500g, partial [Phaseolus vulgaris]	--
F01_transcript_38880	496	--	--	--	--	--	--	--	--	--	--	--	--	F01_transcript_100987;F01_transcript_10940;F01_transcript_109879;F01_transcript_11206;F01_transcript_113405;F01_transcript_114790;F01_transcript_117308;F01_transcript_12909;F01_transcript_14872;F01_transcript_14878;F01_transcript_15195;F01_transcript_17418;F01_transcript_18138;F01_transcript_19570;F01_transcript_2281;F01_transcript_24095;F01_transcript_24218;F01_transcript_24690;F01_transcript_27…
F01_transcript_38898	485	--	--	--	--	--	--	--	--	--	--	--	--	F01_transcript_100538;F01_transcript_102242;F01_transcript_105887;F01_transcript_110273;F01_transcript_114346;F01_transcript_114381;F01_transcript_11484;F01_transcript_15973;F01_transcript_18962;F01_transcript_1997;F01_transcript_21513;F01_transcript_21820;F01_transcript_25299;F01_transcript_31435;F01_transcript_3195;F01_transcript_36320;F01_transcript_4237;F01_transcript_44177;F01_transcript_568…
F01_transcript_38905	491	--	--	--	--	--	--	--	--	--	--	--	--	F01_transcript_100248;F01_transcript_101511;F01_transcript_102108;F01_transcript_10212;F01_transcript_103440;F01_transcript_104064;F01_transcript_104220;F01_transcript_104253;F01_transcript_104302;F01_transcript_104319;F01_transcript_104328;F01_transcript_104333;F01_transcript_104882;F01_transcript_105035;F01_transcript_10543;F01_transcript_105436;F01_transcript_106296;F01_transcript_106718;F01_t…
F01_transcript_38951	466	--	--	--	--	--	--	--	--	--	--	--	--	F01_transcript_13774
F01_transcript_38955	472	--	--	--	--	--	--	--	--	--	--	--	--	F01_transcript_10462;F01_transcript_108312;F01_transcript_109346;F01_transcript_111823;F01_transcript_113165;F01_transcript_116271;F01_transcript_13330;F01_transcript_15709;F01_transcript_19652;F01_transcript_19708;F01_transcript_23039;F01_transcript_23097;F01_transcript_23107;F01_transcript_23374;F01_transcript_23665;F01_transcript_25092;F01_transcript_26074;F01_transcript_26559;F01_transcript_2…
F01_transcript_38999	466	--	--	--	--	--	--	--	--	--	--	--	--	F01_transcript_116030
F01_transcript_39030	459	--	--	Molecular Function: DNA binding (GO:0003677);; Molecular Function: transcription factor activity, sequence-specific DNA binding (GO:0003700);; Biological Process: regulation of transcription, DNA-templated (GO:0006355);; Biological Process: cell cycle (GO:0007049);;	K09422|2.63661e-09|fve:101311182|K09422 myb proto-oncogene protein, plant | (RefSeq) myb-related protein 315-like	--	--	--	--	--	--	--	PREDICTED: myb-related protein 306-like isoform X3 [Eucalyptus grandis]	F01_transcript_22738;F01_transcript_23980;F01_transcript_9116
F01_transcript_39046	462	--	--	--	--	--	--	--	--	--	--	--	--	--
F01_transcript_39067	443	--	--	--	--	--	--	--	--	--	--	--	--	F01_transcript_100115;F01_transcript_100455;F01_transcript_100813;F01_transcript_101079;F01_transcript_101127;F01_transcript_101542;F01_transcript_102108;F01_transcript_102741;F01_transcript_102984;F01_transcript_103229;F01_transcript_103674;F01_transcript_1053;F01_transcript_10552;F01_transcript_105691;F01_transcript_105859;F01_transcript_105966;F01_transcript_10660;F01_transcript_107556;F01_tra…
F01_transcript_39181	423	--	--	Cellular Component: integral component of membrane (GO:0016021);;	--	--	--	--	--	--	--	--	PREDICTED: uncharacterized protein LOC104414951 [Eucalyptus grandis]	F01_transcript_106973;F01_transcript_110055;F01_transcript_113412;F01_transcript_114184;F01_transcript_30521;F01_transcript_51247;F01_transcript_59067;F01_transcript_59714;F01_transcript_62912;F01_transcript_63335;F01_transcript_65367;F01_transcript_76075;F01_transcript_89475;F01_transcript_912
F01_transcript_39193	442	--	--	Molecular Function: methionine adenosyltransferase activity (GO:0004478);; Molecular Function: binding (GO:0005488);; Cellular Component: cytosol (GO:0005829);;	K00789|1.19171e-07|pop:POPTR_0014s11000g|K00789 S-adenosylmethionine synthetase [EC:2.5.1.6] | (RefSeq) POPTRDRAFT_834837; S-adenosylmethionine synthetase 1 family protein	ko00270:Cysteine and methionine metabolism;ko01230:Biosynthesis of amino acids	[H]	Coenzyme transport and metabolism	--	S-adenosylmethionine synthase 2 GN=SAMS2 OS=Daucus carota (Wild carrot) PE=2 SV=1	H	Coenzyme transport and metabolism	S-adenosylmethionine synthase 2 [Morus notabilis]	F01_transcript_14977;F01_transcript_92527;F01_transcript_95229
F01_transcript_39194	437	--	--	--	--	--	--	--	--	--	--	--	--	F01_transcript_118841;F01_transcript_20662;F01_transcript_26371;F01_transcript_59429;F01_transcript_77155;F01_transcript_95997
F01_transcript_39245	388	--	--	--	--	--	--	--	--	--	--	--	--	F01_transcript_101892;F01_transcript_26180;F01_transcript_99062
F01_transcript_39251	428	--	--	--	--	--	--	--	--	--	--	--	--	F01_transcript_102868;F01_transcript_117717;F01_transcript_17577;F01_transcript_20603;F01_transcript_21304;F01_transcript_24883;F01_transcript_34578;F01_transcript_38059;F01_transcript_38322;F01_transcript_42193;F01_transcript_47688;F01_transcript_48000;F01_transcript_49559;F01_transcript_51233;F01_transcript_53813;F01_transcript_55540;F01_transcript_56198;F01_transcript_57717;F01_transcript_5893…
F01_transcript_39284	409	--	--	--	--	--	--	--	--	--	--	--	--	F01_transcript_21634;F01_transcript_97399
F01_transcript_39322	392	--	--	--	--	--	--	--	--	--	--	--	--	F01_transcript_107753;F01_transcript_15978;F01_transcript_28842;F01_transcript_37336;F01_transcript_58146;F01_transcript_65569;F01_transcript_69522;F01_transcript_81210;F01_transcript_99808
F01_transcript_39334	385	--	--	--	--	--	--	--	--	--	--	--	--	F01_transcript_30405;F01_transcript_88056
F01_transcript_39367	381	--	--	Cellular Component: plasma membrane (GO:0005886);; Biological Process: transport (GO:0006810);; Biological Process: cell-cell signaling (GO:0007267);; Molecular Function: galacturonate binding (GO:0048032);;	--	--	--	--	--	Remorin OS=Solanum tuberosum (Potato) PE=1 SV=1	S	Function unknown	PREDICTED: remorin-like isoform X1 [Eucalyptus grandis]	F01_transcript_1555;F01_transcript_18719;F01_transcript_53677;F01_transcript_54689;F01_transcript_55653;F01_transcript_72734;F01_transcript_76663;F01_transcript_77478;F01_transcript_84512;F01_transcript_87437;F01_transcript_92554;F01_transcript_93204;F01_transcript_94323;F01_transcript_95542
F01_transcript_39383	377	--	--	--	--	--	--	--	--	--	--	--	--	F01_transcript_38721;F01_transcript_64367;F01_transcript_69000;F01_transcript_96277
F01_transcript_39424	439	--	--	--	--	--	--	--	--	--	--	--	--	F01_transcript_101836;F01_transcript_102377;F01_transcript_102495;F01_transcript_103088;F01_transcript_103430;F01_transcript_104501;F01_transcript_105273;F01_transcript_105800;F01_transcript_106161;F01_transcript_106442;F01_transcript_106730;F01_transcript_106884;F01_transcript_106966;F01_transcript_107029;F01_transcript_107057;F01_transcript_10709;F01_transcript_107191;F01_transcript_107226;F01_…
F01_transcript_39435	360	--	--	Molecular Function: aspartic-type endopeptidase activity (GO:0004190);; Biological Process: proteolysis (GO:0006508);; Cellular Component: plant-type cell wall (GO:0009505);; Cellular Component: chloroplast (GO:0009507);; Biological Process: protein catabolic process (GO:0030163);; Cellular Component: apoplast (GO:0048046);;	--	--	[O]	Posttranslational modification, protein turnover, chaperones	--	--	O	Posttranslational modification, protein turnover, chaperones	PREDICTED: protein ASPARTIC PROTEASE IN GUARD CELL 2 [Eucalyptus grandis]	F01_transcript_100731;F01_transcript_101090;F01_transcript_101796;F01_transcript_102361;F01_transcript_103082;F01_transcript_103506;F01_transcript_104028;F01_transcript_104370;F01_transcript_107605;F01_transcript_109338;F01_transcript_110121;F01_transcript_111329;F01_transcript_111398;F01_transcript_112049;F01_transcript_118314;F01_transcript_13569;F01_transcript_13982;F01_transcript_14061;F01_tr…
F01_transcript_39464	357	--	--	--	--	--	--	--	--	--	--	--	--	F01_transcript_101508;F01_transcript_102829;F01_transcript_103639;F01_transcript_103882;F01_transcript_105284;F01_transcript_108657;F01_transcript_1134;F01_transcript_118457;F01_transcript_16590;F01_transcript_21144;F01_transcript_22412;F01_transcript_23489;F01_transcript_24700;F01_transcript_24792;F01_transcript_25442;F01_transcript_27780;F01_transcript_31276;F01_transcript_31527;F01_transcript_…
F01_transcript_39478	355	--	--	--	--	--	--	--	--	--	--	--	--	F01_transcript_116157;F01_transcript_21822;F01_transcript_46737
F01_transcript_39480	347	--	--	--	--	--	--	--	--	--	--	--	--	F01_transcript_102385;F01_transcript_40891;F01_transcript_54210;F01_transcript_78167
F01_transcript_39498	356	--	--	--	--	--	--	--	--	--	--	--	hypothetical protein EUGRSUZ_H01695 [Eucalyptus grandis]	F01_transcript_67218
F01_transcript_39522	349	--	--	--	--	--	--	--	--	--	--	--	--	--
F01_transcript_39527	340	--	--	--	--	--	--	--	--	--	--	--	--	--
F01_transcript_39537	342	--	--	--	--	--	--	--	--	--	--	--	--	F01_transcript_116599;F01_transcript_22796;F01_transcript_25724;F01_transcript_43600;F01_transcript_48598;F01_transcript_69771;F01_transcript_74590
F01_transcript_39540	339	--	--	--	--	--	--	--	--	--	--	--	--	F01_transcript_113079;F01_transcript_72029;F01_transcript_85589
F01_transcript_39549	333	--	--	--	--	--	--	--	--	--	--	--	--	F01_transcript_23854;F01_transcript_30295;F01_transcript_40595;F01_transcript_50874;F01_transcript_83241
F01_transcript_39551	341	--	--	--	--	--	--	--	--	--	--	--	--	--
F01_transcript_39583	320	--	--	--	--	--	--	--	--	--	--	--	--	F01_transcript_104177;F01_transcript_25567;F01_transcript_49937;F01_transcript_7100;F01_transcript_77825;F01_transcript_79360
F01_transcript_39590	327	--	--	--	--	--	--	--	--	--	--	--	--	F01_transcript_509
F01_transcript_39594	317	--	--	--	--	--	--	--	--	--	--	--	--	F01_transcript_100281;F01_transcript_101469;F01_transcript_101977;F01_transcript_102226;F01_transcript_102482;F01_transcript_102489;F01_transcript_103047;F01_transcript_103121;F01_transcript_103251;F01_transcript_1033;F01_transcript_103331;F01_transcript_103451;F01_transcript_103602;F01_transcript_103614;F01_transcript_104027;F01_transcript_104203;F01_transcript_104765;F01_transcript_105960;F01_t…
F01_transcript_39603	322	--	--	--	--	--	--	--	--	--	--	--	--	F01_transcript_104575;F01_transcript_23239;F01_transcript_97759
F01_transcript_39604	317	--	--	--	--	--	--	--	--	--	--	--	--	--
F01_transcript_39649	314	--	--	--	--	--	--	--	--	--	--	--	--	F01_transcript_104584;F01_transcript_117729;F01_transcript_25474;F01_transcript_26959;F01_transcript_30028;F01_transcript_60508;F01_transcript_70211;F01_transcript_78265;F01_transcript_79823;F01_transcript_81079;F01_transcript_95326
F01_transcript_39651	323	--	--	--	--	--	--	--	--	--	--	--	--	--
F01_transcript_39684	313	--	--	--	--	--	--	--	--	--	--	--	--	--
F01_transcript_39695	287	--	--	--	--	--	--	--	--	--	--	--	--	--
F01_transcript_39699	299	--	--	--	--	--	--	--	--	--	--	--	--	--
F01_transcript_39702	296	--	--	--	--	--	--	--	--	--	--	--	--	F01_transcript_102640;F01_transcript_103512;F01_transcript_107852;F01_transcript_114572;F01_transcript_11483;F01_transcript_115153;F01_transcript_24145;F01_transcript_45802;F01_transcript_65281;F01_transcript_76429;F01_transcript_87964;F01_transcript_91939;F01_transcript_97200
F01_transcript_39707	288	--	--	--	--	--	--	--	--	--	--	--	--	F01_transcript_100237;F01_transcript_100407;F01_transcript_101801;F01_transcript_101965;F01_transcript_102188;F01_transcript_102816;F01_transcript_10370;F01_transcript_104047;F01_transcript_104089;F01_transcript_104500;F01_transcript_105267;F01_transcript_106705;F01_transcript_107214;F01_transcript_107853;F01_transcript_110146;F01_transcript_110655;F01_transcript_111532;F01_transcript_112205;F01_…
F01_transcript_39722	289	--	--	--	--	--	--	--	--	--	--	--	--	F01_transcript_104424;F01_transcript_113638;F01_transcript_116849;F01_transcript_16634;F01_transcript_26285;F01_transcript_26662;F01_transcript_33706;F01_transcript_55088;F01_transcript_62988;F01_transcript_67108;F01_transcript_70459;F01_transcript_72889;F01_transcript_76660;F01_transcript_86532;F01_transcript_87799;F01_transcript_99972
F01_transcript_39724	287	--	--	--	K01057|3.44079e-08|sot:102586717|K01057 6-phosphogluconolactonase [EC:3.1.1.31] | (RefSeq) probable 6-phosphogluconolactonase 4, chloroplastic	ko00030:Pentose phosphate pathway;ko01200:Carbon metabolism	--	--	--	--	G	Carbohydrate transport and metabolism	hypothetical protein EUGRSUZ_A01426 [Eucalyptus grandis]	--
F01_transcript_39726	289	--	--	--	--	--	--	--	--	--	--	--	--	F01_transcript_113183;F01_transcript_24574;F01_transcript_32632;F01_transcript_50473;F01_transcript_66495;F01_transcript_78484;F01_transcript_83716;F01_transcript_89843
F01_transcript_39729	273	--	--	--	--	--	--	--	--	--	--	--	--	F01_transcript_103264;F01_transcript_68605
F01_transcript_39737	284	--	--	Molecular Function: monooxygenase activity (GO:0004497);; Molecular Function: iron ion binding (GO:0005506);; Molecular Function: oxidoreductase activity, acting on paired donors, with incorporation or reduction of molecular oxygen (GO:0016705);; Molecular Function: heme binding (GO:0020037);; Biological Process: oxidation-reduction process (GO:0055114);;	--	--	--	--	--	--	Q	Secondary metabolites biosynthesis, transport and catabolism	PREDICTED: cytochrome P450 78A5-like [Eucalyptus grandis]	F01_transcript_100226;F01_transcript_102462;F01_transcript_104047;F01_transcript_109652;F01_transcript_112316;F01_transcript_117618;F01_transcript_198;F01_transcript_21697;F01_transcript_35587;F01_transcript_40570;F01_transcript_45364;F01_transcript_48155;F01_transcript_53689;F01_transcript_71969;F01_transcript_75465;F01_transcript_76147;F01_transcript_77181;F01_transcript_87209;F01_transcript_91…
F01_transcript_39746	297	--	--	--	--	--	--	--	--	--	--	--	PREDICTED: LOW QUALITY PROTEIN: uncharacterized protein LOC104456365 [Eucalyptus grandis]	F01_transcript_109102;F01_transcript_112275;F01_transcript_54456;F01_transcript_74546
F01_transcript_39747	285	--	--	--	--	--	--	--	--	--	--	--	--	--
F01_transcript_39758	295	--	--	--	--	--	--	--	--	--	--	--	--	F01_transcript_68194
F01_transcript_39762	295	--	--	--	--	--	--	--	--	--	--	--	--	F01_transcript_105989;F01_transcript_109258;F01_transcript_110326;F01_transcript_114493;F01_transcript_13991;F01_transcript_14141;F01_transcript_14189;F01_transcript_15509;F01_transcript_16792;F01_transcript_18982;F01_transcript_19755;F01_transcript_20263;F01_transcript_21501;F01_transcript_228;F01_transcript_24951;F01_transcript_28773;F01_transcript_32308;F01_transcript_34174;F01_transcript_3436…
F01_transcript_39763	300	--	--	--	--	--	--	--	--	--	--	--	--	F01_transcript_100115;F01_transcript_100211;F01_transcript_100471;F01_transcript_100845;F01_transcript_100853;F01_transcript_101022;F01_transcript_101203;F01_transcript_101511;F01_transcript_10154;F01_transcript_101542;F01_transcript_10191;F01_transcript_101984;F01_transcript_102025;F01_transcript_102108;F01_transcript_102228;F01_transcript_102426;F01_transcript_102741;F01_transcript_102746;F01_t…
F01_transcript_39764	274	--	--	--	--	--	--	--	--	--	--	--	--	F01_transcript_45572;F01_transcript_49812
F01_transcript_39765	280	--	--	--	K02917|7.35938e-07|cam:101514440|K02917 large subunit ribosomal protein L35Ae | (RefSeq) 60S ribosomal protein L35a-1-like	ko03010:Ribosome	[J]	Translation, ribosomal structure and biogenesis	--	60S ribosomal protein L35a-4 GN=RPL35AD OS=Arabidopsis thaliana (Mouse-ear cress) PE=3 SV=2	J	Translation, ribosomal structure and biogenesis	PREDICTED: 60S ribosomal protein L35a-3 [Tarenaya hassleriana]	F01_transcript_106909;F01_transcript_42152;F01_transcript_95512
F01_transcript_39769	276	--	--	--	--	--	--	--	--	--	--	--	--	F01_transcript_102047;F01_transcript_104689;F01_transcript_105235;F01_transcript_110179;F01_transcript_111342;F01_transcript_11684;F01_transcript_19572;F01_transcript_31864;F01_transcript_32056;F01_transcript_48700;F01_transcript_51822;F01_transcript_52096;F01_transcript_5834;F01_transcript_62462;F01_transcript_63104;F01_transcript_6906;F01_transcript_78508;F01_transcript_80542;F01_transcript_808…
F01_transcript_39782	267	--	--	--	--	--	--	--	--	--	--	--	--	F01_transcript_15032;F01_transcript_70286;F01_transcript_82223
F01_transcript_39800	275	--	--	--	--	--	--	--	--	--	--	--	--	F01_transcript_10369;F01_transcript_109184;F01_transcript_116879;F01_transcript_17181;F01_transcript_17261;F01_transcript_26012;F01_transcript_27797;F01_transcript_3033;F01_transcript_32295;F01_transcript_42842;F01_transcript_53750;F01_transcript_71869;F01_transcript_79412;F01_transcript_84458;F01_transcript_88878;F01_transcript_91644;F01_transcript_95136
F01_transcript_39815	270	--	--	--	--	--	--	--	--	--	Q	Secondary metabolites biosynthesis, transport and catabolism	PREDICTED: uncharacterized protein LOC104436690 [Eucalyptus grandis]	F01_transcript_102433;F01_transcript_109045;F01_transcript_37421;F01_transcript_51782;F01_transcript_58728;F01_transcript_62036;F01_transcript_77063;F01_transcript_79716;F01_transcript_96076
F01_transcript_39822	267	--	--	--	--	--	--	--	--	--	--	--	--	--
F01_transcript_39823	278	--	--	--	--	--	--	--	--	--	--	--	PREDICTED: E3 ubiquitin-protein ligase RNF13 [Eucalyptus grandis]	--
F01_transcript_39827	247	--	--	--	--	--	--	--	--	--	--	--	--	F01_transcript_102978;F01_transcript_11728;F01_transcript_117942;F01_transcript_12197;F01_transcript_23078;F01_transcript_31601;F01_transcript_42209;F01_transcript_42511;F01_transcript_48472;F01_transcript_59929;F01_transcript_63873;F01_transcript_76472;F01_transcript_7673;F01_transcript_78545;F01_transcript_79832;F01_transcript_81184;F01_transcript_96913;F01_transcript_98643
F01_transcript_39829	262	--	--	--	--	--	--	--	--	--	--	--	--	F01_transcript_104281;F01_transcript_30290;F01_transcript_34454;F01_transcript_4365;F01_transcript_47000;F01_transcript_50179;F01_transcript_53961;F01_transcript_5661;F01_transcript_57083;F01_transcript_62683;F01_transcript_74429;F01_transcript_86344
F01_transcript_39831	261	--	--	--	--	--	--	--	--	--	--	--	--	F01_transcript_103728;F01_transcript_26621;F01_transcript_33696;F01_transcript_35272;F01_transcript_3864;F01_transcript_42050;F01_transcript_49151;F01_transcript_52733;F01_transcript_54905;F01_transcript_57078;F01_transcript_57391;F01_transcript_60476;F01_transcript_78650
F01_transcript_39835	260	--	--	--	--	--	--	--	--	--	--	--	--	--
F01_transcript_39836	257	--	--	--	--	--	--	--	--	--	--	--	--	--
F01_transcript_39840	257	--	--	--	--	--	--	--	--	--	--	--	--	F01_transcript_112573;F01_transcript_114265;F01_transcript_117839;F01_transcript_12948;F01_transcript_23493;F01_transcript_30839;F01_transcript_36684;F01_transcript_41319;F01_transcript_52060;F01_transcript_66429;F01_transcript_78874;F01_transcript_84550;F01_transcript_84557;F01_transcript_94249;F01_transcript_95858;F01_transcript_97225
F01_transcript_39844	256	--	--	--	--	--	--	--	--	--	--	--	--	--
F01_transcript_39848	256	--	--	--	--	--	--	--	--	--	--	--	--	F01_transcript_100684;F01_transcript_103641;F01_transcript_104717;F01_transcript_104812;F01_transcript_10521;F01_transcript_105889;F01_transcript_106547;F01_transcript_107056;F01_transcript_109290;F01_transcript_109588;F01_transcript_10968;F01_transcript_109925;F01_transcript_110107;F01_transcript_110220;F01_transcript_110945;F01_transcript_111187;F01_transcript_113914;F01_transcript_115498;F01_t…
F01_transcript_39865	249	--	--	--	--	--	--	--	--	--	--	--	--	F01_transcript_10014;F01_transcript_101041;F01_transcript_103917;F01_transcript_104155;F01_transcript_107979;F01_transcript_109526;F01_transcript_112258;F01_transcript_28045;F01_transcript_44966;F01_transcript_47159;F01_transcript_51782;F01_transcript_53500;F01_transcript_61959;F01_transcript_71273;F01_transcript_91178;F01_transcript_92960;F01_transcript_96076
F01_transcript_39871	256	--	--	--	--	--	--	--	--	--	--	--	--	--
F01_transcript_39875	256	--	--	--	--	--	--	--	--	--	--	--	--	F01_transcript_25214;F01_transcript_30696
F01_transcript_39881	274	--	--	--	--	--	--	--	--	--	--	--	--	F01_transcript_15333;F01_transcript_49719;F01_transcript_58073
F01_transcript_39897	253	--	--	--	--	--	--	--	--	--	--	--	--	F01_transcript_104752;F01_transcript_112649;F01_transcript_30882;F01_transcript_31949;F01_transcript_40536;F01_transcript_45628;F01_transcript_48879;F01_transcript_53387;F01_transcript_61821;F01_transcript_69733;F01_transcript_69815;F01_transcript_74357;F01_transcript_7662;F01_transcript_78562;F01_transcript_84558;F01_transcript_91497;F01_transcript_98139;F01_transcript_99567
F01_transcript_39913	245	--	--	--	--	--	--	--	--	--	--	--	--	F01_transcript_744;F01_transcript_85291
F01_transcript_39915	252	--	--	--	--	--	--	--	--	--	--	--	--	F01_transcript_25959;F01_transcript_27304;F01_transcript_87387
F01_transcript_39926	230	--	--	--	--	--	--	--	--	--	--	--	--	--
F01_transcript_39943	241	--	--	--	--	--	--	--	--	--	--	--	--	--
F01_transcript_39947	239	--	--	--	--	--	--	--	--	--	--	--	--	F01_transcript_117754;F01_transcript_72122;F01_transcript_73556;F01_transcript_91461
F01_transcript_39955	245	--	--	--	--	--	--	--	--	--	--	--	--	F01_transcript_100610;F01_transcript_70525;F01_transcript_85668
F01_transcript_39958	238	--	--	--	--	--	[O]	Posttranslational modification, protein turnover, chaperones	--	--	O	Posttranslational modification, protein turnover, chaperones	DNAJ chaperone C-terminal domain-containing family protein [Populus trichocarpa]	F01_transcript_100406;F01_transcript_100582;F01_transcript_100728;F01_transcript_100738;F01_transcript_100757;F01_transcript_101187;F01_transcript_101400;F01_transcript_101417;F01_transcript_10201;F01_transcript_102435;F01_transcript_102555;F01_transcript_102890;F01_transcript_102892;F01_transcript_103054;F01_transcript_103168;F01_transcript_103362;F01_transcript_103814;F01_transcript_103876;F01_…
F01_transcript_39973	220	--	--	--	--	--	--	--	--	--	--	--	--	F01_transcript_115701;F01_transcript_5410;F01_transcript_58017;F01_transcript_62497;F01_transcript_69329
F01_transcript_39974	219	--	--	--	--	--	--	--	--	--	--	--	--	--
F01_transcript_39980	223	--	--	--	--	--	--	--	--	--	--	--	--	--
F01_transcript_39992	221	--	--	--	--	--	--	--	--	--	--	--	--	F01_transcript_100185;F01_transcript_100542;F01_transcript_10127;F01_transcript_101495;F01_transcript_101958;F01_transcript_102916;F01_transcript_103396;F01_transcript_103821;F01_transcript_103932;F01_transcript_104109;F01_transcript_104855;F01_transcript_105072;F01_transcript_105402;F01_transcript_106254;F01_transcript_106421;F01_transcript_106445;F01_transcript_106447;F01_transcript_106763;F01_…
F01_transcript_40000	209	--	--	--	--	--	--	--	--	--	--	--	hypothetical protein EUGRSUZ_B03834 [Eucalyptus grandis]	F01_transcript_23169;F01_transcript_32009;F01_transcript_54281;F01_transcript_64449;F01_transcript_76678;F01_transcript_77701
F01_transcript_40002	208	--	--	--	--	--	--	--	--	--	--	--	--	F01_transcript_100097;F01_transcript_100373;F01_transcript_100856;F01_transcript_101202;F01_transcript_101875;F01_transcript_101942;F01_transcript_10215;F01_transcript_102533;F01_transcript_103038;F01_transcript_105425;F01_transcript_105813;F01_transcript_106171;F01_transcript_106429;F01_transcript_109894;F01_transcript_110081;F01_transcript_110386;F01_transcript_110716;F01_transcript_111895;F01_…
F01_transcript_40008	218	--	--	--	--	--	--	--	--	--	--	--	--	F01_transcript_104866;F01_transcript_14242;F01_transcript_20727;F01_transcript_2233;F01_transcript_23208;F01_transcript_28810;F01_transcript_30262;F01_transcript_36792;F01_transcript_36802;F01_transcript_36832;F01_transcript_37172;F01_transcript_38047;F01_transcript_38138;F01_transcript_56106;F01_transcript_57844;F01_transcript_58358;F01_transcript_74368;F01_transcript_79791;F01_transcript_83041;…
F01_transcript_40015	226	--	--	--	--	--	--	--	--	--	--	--	unknown [Lotus japonicus]	F01_transcript_113060;F01_transcript_113236;F01_transcript_118779;F01_transcript_22228;F01_transcript_58023;F01_transcript_59980;F01_transcript_74666;F01_transcript_86927;F01_transcript_9033;F01_transcript_91223;F01_transcript_95323
F01_transcript_40017	210	--	--	--	--	--	--	--	--	--	--	--	--	--
F01_transcript_40019	211	--	--	--	--	--	--	--	--	--	S	Function unknown	PREDICTED: uncharacterized protein LOC101232191 [Cucumis sativus]	--
F01_transcript_40023	221	--	--	--	--	--	--	--	--	--	--	--	--	--
F01_transcript_40035	208	--	--	--	--	--	--	--	--	--	--	--	--	--
F01_transcript_40036	217	--	--	--	--	--	--	--	--	--	--	--	--	F01_transcript_114488
F01_transcript_40051	202	--	--	--	--	--	--	--	--	--	--	--	--	--
F01_transcript_40200	206	--	--	--	--	--	--	--	--	--	--	--	--	--
F01_transcript_40237	204	--	--	--	--	--	--	--	--	--	--	--	--	F01_transcript_101476;F01_transcript_104346;F01_transcript_40653;F01_transcript_68377
F01_transcript_40336	209	--	--	--	--	--	--	--	--	--	--	--	--	F01_transcript_63156;F01_transcript_83907
F01_transcript_40368	265	--	--	--	--	--	--	--	--	--	--	--	--	--
F01_transcript_40414	266	--	--	--	--	--	--	--	--	--	--	--	--	F01_transcript_31687;F01_transcript_69394;F01_transcript_7107
F01_transcript_40641	2642	--	--	--	--	--	--	--	--	--	--	--	hypothetical protein EUGRSUZ_H01311 [Eucalyptus grandis]	F01_transcript_58165;F01_transcript_70584;F01_transcript_74343
F01_transcript_40675	707	--	--	--	--	--	--	--	--	--	--	--	PREDICTED: protein PXR1-like [Eucalyptus grandis]	F01_transcript_102473;F01_transcript_70898;F01_transcript_77123;F01_transcript_86132
F01_transcript_40688	379	--	--	--	--	--	--	--	--	--	--	--	--	--
F01_transcript_40711	254	--	--	--	K02932|4.81009e-06|mus:103970960|K02932 large subunit ribosomal protein L5e | (RefSeq) LOW QUALITY PROTEIN: 60S ribosomal protein L5-2	ko03010:Ribosome	--	--	--	60S ribosomal protein L5 (Fragment) GN=RPL5 OS=Solanum melongena (Eggplant) PE=2 SV=1	--	--	--	--
F01_transcript_40808	548	--	--	--	--	--	--	--	--	--	--	--	--	F01_transcript_107729;F01_transcript_37303
F01_transcript_41029	270	--	--	--	--	--	--	--	--	--	--	--	--	F01_transcript_100525;F01_transcript_103614;F01_transcript_109621;F01_transcript_11002;F01_transcript_117467;F01_transcript_27089;F01_transcript_42383;F01_transcript_43060;F01_transcript_43115;F01_transcript_44270;F01_transcript_47973;F01_transcript_48683;F01_transcript_61581;F01_transcript_73116;F01_transcript_79623;F01_transcript_82437;F01_transcript_85167;F01_transcript_85277;F01_transcript_88…
F01_transcript_41226	424	--	--	--	--	--	--	--	--	--	--	--	--	F01_transcript_16397;F01_transcript_30571
F01_transcript_41295	474	--	--	--	--	--	--	--	--	--	--	--	--	F01_transcript_70285;F01_transcript_91822
F01_transcript_41415	272	--	--	Molecular Function: transcription factor activity, sequence-specific DNA binding (GO:0003700);; Biological Process: regulation of transcription, DNA-templated (GO:0006355);; Molecular Function: sequence-specific DNA binding (GO:0043565);;	--	--	--	--	--	--	--	--	PREDICTED: probable WRKY transcription factor 51 [Eucalyptus grandis]	--
F01_transcript_41457	460	--	--	--	--	--	--	--	--	--	--	--	PREDICTED: cyclin-D3-1-like [Eucalyptus grandis]	--
F01_transcript_41483	1387	--	--	--	--	--	--	--	--	--	--	--	--	F01_transcript_100506;F01_transcript_100538;F01_transcript_100646;F01_transcript_100802;F01_transcript_101374;F01_transcript_101426;F01_transcript_101452;F01_transcript_101467;F01_transcript_102895;F01_transcript_103623;F01_transcript_103986;F01_transcript_103998;F01_transcript_104834;F01_transcript_105091;F01_transcript_105341;F01_transcript_105418;F01_transcript_105673;F01_transcript_107793;F01…
F01_transcript_41490	418	--	--	--	--	--	--	--	--	--	--	--	--	F01_transcript_107982;F01_transcript_42988;F01_transcript_69599;F01_transcript_80843
F01_transcript_41586	464	--	--	--	--	--	--	--	--	--	--	--	hypothetical protein EUGRSUZ_F01520 [Eucalyptus grandis]	F01_transcript_100152;F01_transcript_101099;F01_transcript_101773;F01_transcript_103553;F01_transcript_103623;F01_transcript_104908;F01_transcript_105341;F01_transcript_106310;F01_transcript_106674;F01_transcript_107439;F01_transcript_108276;F01_transcript_108480;F01_transcript_108577;F01_transcript_108657;F01_transcript_109248;F01_transcript_110342;F01_transcript_111525;F01_transcript_113842;F01…
F01_transcript_41622	382	--	--	--	--	--	--	--	--	--	--	--	--	F01_transcript_101638;F01_transcript_103702;F01_transcript_10418;F01_transcript_109122;F01_transcript_111329;F01_transcript_113196;F01_transcript_1874;F01_transcript_20036;F01_transcript_2946;F01_transcript_3208;F01_transcript_32779;F01_transcript_41783;F01_transcript_42681;F01_transcript_43488;F01_transcript_63357;F01_transcript_71714;F01_transcript_81009
F01_transcript_41624	648	--	--	--	--	--	--	--	--	--	--	--	--	F01_transcript_115510;F01_transcript_23801;F01_transcript_31950;F01_transcript_35410;F01_transcript_36071;F01_transcript_37278;F01_transcript_40369;F01_transcript_42836;F01_transcript_66401;F01_transcript_67550;F01_transcript_70618;F01_transcript_95241;F01_transcript_95862
F01_transcript_41671	543	--	--	--	--	--	--	--	--	--	--	--	--	F01_transcript_100185;F01_transcript_100542;F01_transcript_10127;F01_transcript_101495;F01_transcript_101958;F01_transcript_102916;F01_transcript_103396;F01_transcript_103821;F01_transcript_103932;F01_transcript_104109;F01_transcript_104855;F01_transcript_105072;F01_transcript_105402;F01_transcript_106254;F01_transcript_106421;F01_transcript_106445;F01_transcript_106447;F01_transcript_106763;F01_…
F01_transcript_41676	3155	--	--	Cellular Component: integral component of membrane (GO:0016021);;	--	--	--	--	--	--	--	--	hypothetical protein EUGRSUZ_H05069 [Eucalyptus grandis]	F01_transcript_33568;F01_transcript_45266;F01_transcript_56953;F01_transcript_68320
F01_transcript_41705	385	--	--	--	--	--	--	--	--	--	--	--	--	--
F01_transcript_41707	616	--	--	--	--	--	--	--	--	--	--	--	--	F01_transcript_107265;F01_transcript_108400;F01_transcript_94815
F01_transcript_42273	292	--	--	--	--	--	--	--	--	--	--	--	--	F01_transcript_42634
F01_transcript_42327	372	--	--	--	--	--	--	--	--	--	--	--	--	--
F01_transcript_42338	343	--	--	--	--	--	--	--	--	--	--	--	--	--
F01_transcript_42347	2666	--	--	--	--	--	--	--	--	--	--	--	--	F01_transcript_70513;F01_transcript_78674;F01_transcript_89800;F01_transcript_98060
F01_transcript_42354	243	--	--	--	--	--	--	--	--	--	--	--	--	F01_transcript_102942;F01_transcript_103020;F01_transcript_103386;F01_transcript_108063;F01_transcript_113900;F01_transcript_114405;F01_transcript_114761;F01_transcript_115640;F01_transcript_116682;F01_transcript_118307;F01_transcript_12037;F01_transcript_260;F01_transcript_27127;F01_transcript_33247;F01_transcript_43066;F01_transcript_44667;F01_transcript_52940;F01_transcript_57941;F01_transcrip…
F01_transcript_42403	274	--	--	--	--	--	--	--	--	--	--	--	--	F01_transcript_102542;F01_transcript_102740;F01_transcript_106447;F01_transcript_111171;F01_transcript_113016;F01_transcript_115477;F01_transcript_116802;F01_transcript_42184;F01_transcript_42503;F01_transcript_43400;F01_transcript_43755;F01_transcript_43810;F01_transcript_44537;F01_transcript_44955;F01_transcript_46185;F01_transcript_46698;F01_transcript_47322;F01_transcript_50303;F01_transcript…
F01_transcript_42407	1091	--	--	--	--	--	--	--	--	--	--	--	--	F01_transcript_22202;F01_transcript_31933;F01_transcript_77512
F01_transcript_42479	358	--	--	--	--	--	--	--	--	--	--	--	PREDICTED: uncharacterized protein LOC104442093 [Eucalyptus grandis]	F01_transcript_101373;F01_transcript_102750;F01_transcript_10321;F01_transcript_104064;F01_transcript_104229;F01_transcript_104525;F01_transcript_105686;F01_transcript_106538;F01_transcript_106915;F01_transcript_10785;F01_transcript_107866;F01_transcript_107952;F01_transcript_108953;F01_transcript_109126;F01_transcript_109353;F01_transcript_109413;F01_transcript_109587;F01_transcript_109909;F01_t…
F01_transcript_42547	300	--	--	--	--	--	--	--	--	--	--	--	--	F01_transcript_107391;F01_transcript_108283
F01_transcript_42626	3650	--	--	--	--	--	--	--	--	--	--	--	--	F01_transcript_114910;F01_transcript_117244
F01_transcript_42691	500	--	--	--	--	--	--	--	--	--	--	--	--	F01_transcript_16396;F01_transcript_18039;F01_transcript_55558;F01_transcript_56334
F01_transcript_42863	284	--	--	Cellular Component: membrane (GO:0016020);;	--	--	--	--	--	--	--	--	PREDICTED: uncharacterized protein LOC104426044 [Eucalyptus grandis]	--
F01_transcript_42959	296	--	--	--	--	--	--	--	--	--	--	--	--	--
F01_transcript_42965	3625	--	--	--	--	--	--	--	--	--	--	--	--	F01_transcript_34469;F01_transcript_72822;F01_transcript_93300
F01_transcript_42991	1492	--	--	--	--	--	--	--	--	--	S	Function unknown	PREDICTED: protein bicaudal D [Eucalyptus grandis]	F01_transcript_110067;F01_transcript_33667;F01_transcript_70347
F01_transcript_43073	569	--	--	--	--	--	--	--	--	--	--	--	PREDICTED: uncharacterized protein LOC104424141 [Eucalyptus grandis]	F01_transcript_32931;F01_transcript_63849
F01_transcript_43146	271	--	--	--	--	--	--	--	--	--	--	--	--	F01_transcript_109135;F01_transcript_117497;F01_transcript_75202;F01_transcript_79162
F01_transcript_43251	226	--	--	--	--	--	--	--	--	--	--	--	--	--
F01_transcript_43325	223	--	--	--	--	--	--	--	--	--	--	--	--	F01_transcript_112762;F01_transcript_117427;F01_transcript_21428;F01_transcript_25386;F01_transcript_44064;F01_transcript_50654;F01_transcript_55428;F01_transcript_62425;F01_transcript_83349
F01_transcript_43356	1161	--	--	--	--	--	--	--	--	--	--	--	PREDICTED: TMV resistance protein N-like [Eucalyptus grandis]	F01_transcript_104193;F01_transcript_27444;F01_transcript_39061;F01_transcript_41635;F01_transcript_57045;F01_transcript_7417;F01_transcript_78830;F01_transcript_7973;F01_transcript_99472
F01_transcript_43383	632	--	--	--	--	--	--	--	--	--	--	--	--	F01_transcript_102402;F01_transcript_109519;F01_transcript_14032;F01_transcript_19832;F01_transcript_25299;F01_transcript_27804;F01_transcript_33010;F01_transcript_34526;F01_transcript_396;F01_transcript_40378;F01_transcript_44177;F01_transcript_46238;F01_transcript_55262;F01_transcript_61149;F01_transcript_64183;F01_transcript_71335;F01_transcript_72851;F01_transcript_80754;F01_transcript_81248;…
F01_transcript_43415	346	--	--	--	--	--	--	--	--	--	--	--	PREDICTED: uncharacterized protein LOC104421948 [Eucalyptus grandis]	F01_transcript_106008;F01_transcript_112808;F01_transcript_118587;F01_transcript_26288;F01_transcript_42138;F01_transcript_42305;F01_transcript_54151;F01_transcript_6130;F01_transcript_65413;F01_transcript_66050;F01_transcript_71901;F01_transcript_74626;F01_transcript_86420;F01_transcript_86981;F01_transcript_97487;F01_transcript_98569;F01_transcript_98962
F01_transcript_43420	2385	--	--	--	--	--	--	--	--	--	--	--	hypothetical protein EUGRSUZ_I00180 [Eucalyptus grandis]	F01_transcript_100268;F01_transcript_100538;F01_transcript_100878;F01_transcript_101268;F01_transcript_101421;F01_transcript_102895;F01_transcript_104333;F01_transcript_10467;F01_transcript_104747;F01_transcript_104834;F01_transcript_105091;F01_transcript_105418;F01_transcript_105673;F01_transcript_107793;F01_transcript_108100;F01_transcript_109012;F01_transcript_10979;F01_transcript_110273;F01_t…
F01_transcript_43506	269	--	--	--	--	--	--	--	--	--	--	--	--	--
F01_transcript_43566	3096	--	--	--	--	--	--	--	--	--	--	--	--	F01_transcript_29746;F01_transcript_36153;F01_transcript_91277
F01_transcript_43684	697	--	--	--	--	--	--	--	--	--	--	--	--	F01_transcript_86387;F01_transcript_97339
F01_transcript_43686	1781	--	--	--	--	--	--	--	--	--	--	--	--	F01_transcript_100181;F01_transcript_101922;F01_transcript_102466;F01_transcript_105114;F01_transcript_109352;F01_transcript_114440;F01_transcript_115264;F01_transcript_116963;F01_transcript_117075;F01_transcript_21446;F01_transcript_23794;F01_transcript_27022;F01_transcript_28411;F01_transcript_3175;F01_transcript_34317;F01_transcript_367;F01_transcript_44929;F01_transcript_54555;F01_transcript_…
F01_transcript_43756	253	--	--	--	--	--	--	--	--	--	--	--	--	--
F01_transcript_43806	447	--	--	--	--	--	--	--	--	--	--	--	PREDICTED: proteasome-associated protein ECM29 homolog isoform X2 [Eucalyptus grandis]	F01_transcript_102220;F01_transcript_16051;F01_transcript_68114;F01_transcript_86883;F01_transcript_93587
F01_transcript_43883	281	--	--	--	--	--	--	--	--	--	--	--	--	--
F01_transcript_43970	272	--	--	--	--	--	--	--	--	--	--	--	--	F01_transcript_100406;F01_transcript_100582;F01_transcript_100728;F01_transcript_100738;F01_transcript_100757;F01_transcript_101187;F01_transcript_101400;F01_transcript_101417;F01_transcript_10201;F01_transcript_102435;F01_transcript_102555;F01_transcript_102890;F01_transcript_102892;F01_transcript_103054;F01_transcript_103168;F01_transcript_103362;F01_transcript_103814;F01_transcript_103876;F01_…
F01_transcript_43993	374	--	--	--	--	--	--	--	--	--	--	--	--	--
F01_transcript_44019	343	--	--	--	--	--	--	--	--	--	--	--	hypothetical protein EUGRSUZ_H03055 [Eucalyptus grandis]	--
F01_transcript_44151	2537	--	--	--	--	--	--	--	--	--	--	--	hypothetical protein EUGRSUZ_G01124 [Eucalyptus grandis]	F01_transcript_1488;F01_transcript_29583;F01_transcript_37175;F01_transcript_63468
F01_transcript_44168	1696	--	--	--	--	--	--	--	--	--	--	--	--	F01_transcript_20039;F01_transcript_40553
F01_transcript_44185	3189	--	--	--	--	--	--	--	--	--	--	--	hypothetical protein EUGRSUZ_K00893 [Eucalyptus grandis]	F01_transcript_47321;F01_transcript_8570;F01_transcript_88028;F01_transcript_97007
F01_transcript_44206	462	--	--	--	--	--	--	--	--	--	--	--	--	F01_transcript_61063;F01_transcript_65114;F01_transcript_74400;F01_transcript_92978
F01_transcript_44208	280	--	--	--	--	--	--	--	--	--	--	--	--	--
F01_transcript_44209	267	--	--	--	--	--	--	--	--	--	--	--	--	F01_transcript_100216
F01_transcript_44231	304	--	--	--	--	--	--	--	--	--	--	--	--	F01_transcript_100192;F01_transcript_100315;F01_transcript_101505;F01_transcript_103634;F01_transcript_104457;F01_transcript_104757;F01_transcript_104940;F01_transcript_105657;F01_transcript_105757;F01_transcript_106941;F01_transcript_108117;F01_transcript_108181;F01_transcript_108427;F01_transcript_108886;F01_transcript_109248;F01_transcript_110242;F01_transcript_113443;F01_transcript_113796;F01…
F01_transcript_44317	689	--	--	--	--	--	--	--	--	--	--	--	--	F01_transcript_106388;F01_transcript_12976;F01_transcript_16110;F01_transcript_17073;F01_transcript_33260;F01_transcript_51417;F01_transcript_53428;F01_transcript_5739;F01_transcript_60544;F01_transcript_69984;F01_transcript_79221;F01_transcript_88259
F01_transcript_44343	4920	--	--	--	--	--	--	--	--	--	--	--	hypothetical protein EUGRSUZ_E02593 [Eucalyptus grandis]	F01_transcript_82186
F01_transcript_44385	365	--	--	--	--	--	--	--	--	--	--	--	--	F01_transcript_102044;F01_transcript_115956;F01_transcript_16110;F01_transcript_17073;F01_transcript_28680;F01_transcript_31188;F01_transcript_31349;F01_transcript_44263;F01_transcript_61313;F01_transcript_66095;F01_transcript_67509;F01_transcript_72751;F01_transcript_73962;F01_transcript_86793
F01_transcript_44423	408	--	--	--	--	--	--	--	--	--	--	--	PREDICTED: protein IQ-DOMAIN 14-like [Eucalyptus grandis]	--
F01_transcript_44453	244	--	--	--	--	--	--	--	--	--	--	--	--	F01_transcript_20980;F01_transcript_56814;F01_transcript_67229;F01_transcript_71275
F01_transcript_44498	355	--	--	--	--	--	[O]	Posttranslational modification, protein turnover, chaperones	--	Ubiquitin-conjugating enzyme E2 2 GN=UBC2 OS=Medicago sativa (Alfalfa) PE=2 SV=1	O	Posttranslational modification, protein turnover, chaperones	ubiquitin-conjugating enzyme rad6, putative [Ricinus communis]	F01_transcript_96598;F01_transcript_982
F01_transcript_44509	322	--	--	--	--	--	--	--	--	--	--	--	--	--
F01_transcript_44649	560	--	--	--	--	--	--	--	--	--	--	--	--	F01_transcript_21801
F01_transcript_44698	250	--	--	--	--	--	--	--	--	--	--	--	--	--
F01_transcript_44707	540	--	--	--	--	--	--	--	--	Interactor of constitutive active ROPs 4 GN=F3F9.6 OS=Arabidopsis thaliana (Mouse-ear cress) PE=1 SV=2	S	Function unknown	PREDICTED: interactor of constitutive active ROPs 4-like [Eucalyptus grandis]	F01_transcript_105016;F01_transcript_110048;F01_transcript_110358;F01_transcript_118303;F01_transcript_23079;F01_transcript_47769;F01_transcript_59660;F01_transcript_65513;F01_transcript_81100;F01_transcript_81430;F01_transcript_99207
F01_transcript_44777	360	--	--	--	--	--	--	--	--	--	--	--	PREDICTED: uncharacterized protein LOC104443364 [Eucalyptus grandis]	--
F01_transcript_44846	557	--	--	--	--	--	--	--	--	--	--	--	--	F01_transcript_101308;F01_transcript_103098;F01_transcript_103626;F01_transcript_111879;F01_transcript_113997;F01_transcript_16143;F01_transcript_21518;F01_transcript_22653;F01_transcript_27347;F01_transcript_27527;F01_transcript_28405;F01_transcript_29017;F01_transcript_29158;F01_transcript_30291;F01_transcript_33052;F01_transcript_35894;F01_transcript_37755;F01_transcript_37973;F01_transcript_4…
F01_transcript_44921	3761	--	--	--	--	--	--	--	--	--	--	--	--	F01_transcript_110189;F01_transcript_40367;F01_transcript_51177
F01_transcript_44961	992	--	--	--	--	--	--	--	--	--	--	--	--	F01_transcript_94697;F01_transcript_96540
F01_transcript_45019	537	--	--	--	--	--	--	--	--	--	--	--	--	F01_transcript_104346;F01_transcript_40653;F01_transcript_4169;F01_transcript_68377;F01_transcript_86390
F01_transcript_45088	2143	--	--	--	--	--	--	--	--	--	--	--	--	F01_transcript_101922;F01_transcript_103582;F01_transcript_104696;F01_transcript_104911;F01_transcript_105114;F01_transcript_105511;F01_transcript_112743;F01_transcript_112932;F01_transcript_113317;F01_transcript_113503;F01_transcript_113975;F01_transcript_115404;F01_transcript_118423;F01_transcript_14733;F01_transcript_15821;F01_transcript_16540;F01_transcript_2084;F01_transcript_22339;F01_trans…
F01_transcript_45284	313	--	--	--	--	--	--	--	--	--	--	--	--	F01_transcript_101949;F01_transcript_18743
F01_transcript_45361	665	--	--	--	--	--	--	--	--	--	--	--	--	F01_transcript_101685;F01_transcript_104771;F01_transcript_12194;F01_transcript_13069;F01_transcript_16567;F01_transcript_17616;F01_transcript_40386;F01_transcript_44048;F01_transcript_56307;F01_transcript_57398;F01_transcript_60378;F01_transcript_63548;F01_transcript_69629;F01_transcript_71323;F01_transcript_77908;F01_transcript_79088;F01_transcript_80344;F01_transcript_83034;F01_transcript_8617…
F01_transcript_45429	343	--	--	--	--	--	--	--	--	--	--	--	--	--
F01_transcript_45523	285	--	--	--	--	--	--	--	--	--	--	--	hypothetical protein EUGRSUZ_G02074 [Eucalyptus grandis]	F01_transcript_100192;F01_transcript_100315;F01_transcript_101251;F01_transcript_102042;F01_transcript_103600;F01_transcript_103634;F01_transcript_104457;F01_transcript_104757;F01_transcript_104940;F01_transcript_105437;F01_transcript_105757;F01_transcript_106941;F01_transcript_108117;F01_transcript_108886;F01_transcript_109382;F01_transcript_110242;F01_transcript_112317;F01_transcript_113443;F01…
F01_transcript_45533	547	--	--	--	--	--	--	--	--	--	--	--	PREDICTED: fasciclin-like arabinogalactan protein 12 [Eucalyptus grandis]	F01_transcript_113387;F01_transcript_14857;F01_transcript_9010
F01_transcript_45539	1042	--	--	--	--	--	--	--	--	--	--	--	hypothetical protein M569_00588, partial [Genlisea aurea]	F01_transcript_110501;F01_transcript_70883
F01_transcript_45543	1713	--	--	--	--	--	--	--	--	--	--	--	--	F01_transcript_100183;F01_transcript_103153;F01_transcript_103608;F01_transcript_108125;F01_transcript_111665;F01_transcript_111951;F01_transcript_1121;F01_transcript_12766;F01_transcript_14446;F01_transcript_16147;F01_transcript_16190;F01_transcript_19083;F01_transcript_19791;F01_transcript_1988;F01_transcript_20747;F01_transcript_21909;F01_transcript_22151;F01_transcript_22900;F01_transcript_23…
F01_transcript_45654	225	--	--	--	--	--	--	--	--	--	--	--	--	F01_transcript_103508;F01_transcript_20435;F01_transcript_63683;F01_transcript_72485;F01_transcript_86698;F01_transcript_949;F01_transcript_95308
F01_transcript_45760	2158	--	--	--	--	--	--	--	--	--	--	--	--	F01_transcript_100362;F01_transcript_100738;F01_transcript_100757;F01_transcript_101187;F01_transcript_101400;F01_transcript_101417;F01_transcript_101613;F01_transcript_101794;F01_transcript_101947;F01_transcript_10201;F01_transcript_102435;F01_transcript_102555;F01_transcript_102750;F01_transcript_102890;F01_transcript_102892;F01_transcript_102948;F01_transcript_103054;F01_transcript_103417;F01_…
F01_transcript_46033	493	--	--	--	--	--	[R]	General function prediction only	--	Pentatricopeptide repeat-containing protein At1g32415, mitochondrial (Precursor) GN=PCMP-E56 OS=Arabidopsis thaliana (Mouse-ear cress) PE=2 SV=1	S	Function unknown	PREDICTED: pentatricopeptide repeat-containing protein At2g21090-like [Eucalyptus grandis]	F01_transcript_106823;F01_transcript_118764;F01_transcript_44894;F01_transcript_47663;F01_transcript_51912;F01_transcript_58762;F01_transcript_60578;F01_transcript_60727;F01_transcript_72315
F01_transcript_46037	289	--	--	--	--	--	--	--	--	--	--	--	--	F01_transcript_100373;F01_transcript_100856;F01_transcript_101202;F01_transcript_101875;F01_transcript_101942;F01_transcript_10215;F01_transcript_102396;F01_transcript_102533;F01_transcript_103038;F01_transcript_104792;F01_transcript_105425;F01_transcript_105813;F01_transcript_106033;F01_transcript_106171;F01_transcript_106429;F01_transcript_106630;F01_transcript_109894;F01_transcript_110081;F01_…
F01_transcript_46050	398	--	--	--	--	--	--	--	--	--	--	--	--	F01_transcript_17581;F01_transcript_34966;F01_transcript_53755;F01_transcript_83970
F01_transcript_46057	345	--	--	--	--	--	--	--	--	--	--	--	PREDICTED: uncharacterized protein At1g04910-like [Eucalyptus grandis]	--
F01_transcript_46058	225	--	--	--	--	--	--	--	--	--	--	--	--	--
F01_transcript_46165	248	--	--	--	--	--	--	--	--	--	--	--	--	F01_transcript_40942
F01_transcript_46332	229	--	--	--	--	--	--	--	--	--	--	--	--	F01_transcript_43024
F01_transcript_46382	305	--	--	Biological Process: flavonoid biosynthetic process (GO:0009813);; Cellular Component: integral component of membrane (GO:0016021);; Cellular Component: intracellular membrane-bounded organelle (GO:0043231);; Biological Process: flavonoid glucuronidation (GO:0052696);; Molecular Function: quercetin 3-O-glucosyltransferase activity (GO:0080043);; Molecular Function: quercetin 7-O-glucosyltransferas…	--	--	[GC]	--	--	Flavanone 7-O-glucoside 2&apos;&apos;-O-beta-L-rhamnosyltransferase GN=C12RT1 OS=Citrus maxima (Pomelo) PE=1 SV=2	S	Function unknown	PREDICTED: crocetin glucoside glucosyltransferase-like [Eucalyptus grandis]	F01_transcript_101251;F01_transcript_102043;F01_transcript_105437;F01_transcript_108407;F01_transcript_112100;F01_transcript_115531;F01_transcript_12428;F01_transcript_20152;F01_transcript_232;F01_transcript_36384;F01_transcript_44647;F01_transcript_46296;F01_transcript_5542;F01_transcript_57301;F01_transcript_61431;F01_transcript_72843;F01_transcript_73774;F01_transcript_77134;F01_transcript_782…
F01_transcript_46389	870	--	--	Cellular Component: plasma membrane (GO:0005886);; Biological Process: pollen development (GO:0009555);; Biological Process: embryo development ending in seed dormancy (GO:0009793);;	--	--	--	--	--	--	S	Function unknown	PREDICTED: uncharacterized protein LOC104452706 [Eucalyptus grandis]	--
F01_transcript_46529	294	--	--	--	--	--	--	--	--	--	--	--	--	--
F01_transcript_46571	2025	--	--	--	--	--	--	--	--	--	--	--	--	F01_transcript_29129;F01_transcript_92502
F01_transcript_46663	581	--	--	--	--	--	--	--	--	--	--	--	--	--
F01_transcript_46687	3542	--	--	--	--	--	--	--	--	--	--	--	--	F01_transcript_106126;F01_transcript_117987;F01_transcript_27790;F01_transcript_46868;F01_transcript_50416;F01_transcript_56225
F01_transcript_46743	1054	--	--	--	--	--	--	--	--	--	--	--	--	F01_transcript_101102;F01_transcript_107110;F01_transcript_111497;F01_transcript_111985;F01_transcript_2201;F01_transcript_2409;F01_transcript_30121;F01_transcript_30554;F01_transcript_35117;F01_transcript_52600;F01_transcript_52877;F01_transcript_58274;F01_transcript_77050;F01_transcript_78302;F01_transcript_90905
F01_transcript_47072	207	--	--	--	--	--	--	--	--	--	--	--	--	--
F01_transcript_47082	388	--	--	--	--	--	--	--	--	--	--	--	--	F01_transcript_4169;F01_transcript_42764;F01_transcript_42791;F01_transcript_50758;F01_transcript_57267;F01_transcript_59318;F01_transcript_99064
F01_transcript_47169	1140	--	--	--	--	--	--	--	--	--	--	--	hypothetical protein EUGRSUZ_L00830 [Eucalyptus grandis]	F01_transcript_101355;F01_transcript_105676;F01_transcript_108204;F01_transcript_111795;F01_transcript_114849;F01_transcript_118219;F01_transcript_118501;F01_transcript_1263;F01_transcript_16864;F01_transcript_18445;F01_transcript_19649;F01_transcript_21270;F01_transcript_21483;F01_transcript_21666;F01_transcript_22484;F01_transcript_25576;F01_transcript_26996;F01_transcript_32540;F01_transcript_…
F01_transcript_47361	1844	--	--	--	--	--	--	--	--	--	--	--	hypothetical protein EUGRSUZ_J00249 [Eucalyptus grandis]	F01_transcript_55546;F01_transcript_79450;F01_transcript_87581;F01_transcript_9222
F01_transcript_47396	309	--	--	--	--	--	--	--	--	--	--	--	--	--
F01_transcript_47436	408	--	--	--	--	--	--	--	--	--	--	--	--	--
F01_transcript_47488	261	--	--	--	--	--	[S]	Function unknown	--	Probable magnesium transporter NIPA3 GN=At1g34470 OS=Arabidopsis thaliana (Mouse-ear cress) PE=2 SV=1	S	Function unknown	PREDICTED: uncharacterized protein LOC104418484 [Eucalyptus grandis]	F01_transcript_100192;F01_transcript_100315;F01_transcript_103634;F01_transcript_104414;F01_transcript_104757;F01_transcript_104940;F01_transcript_104969;F01_transcript_106941;F01_transcript_108117;F01_transcript_110117;F01_transcript_110242;F01_transcript_112317;F01_transcript_113443;F01_transcript_113796;F01_transcript_114402;F01_transcript_114414;F01_transcript_115278;F01_transcript_115866;F01…
F01_transcript_47751	303	--	--	--	--	--	--	--	--	--	--	--	--	F01_transcript_73350;F01_transcript_96859
F01_transcript_47792	526	--	--	--	--	--	--	--	--	--	--	--	--	F01_transcript_100279;F01_transcript_102098;F01_transcript_102277;F01_transcript_103246;F01_transcript_103629;F01_transcript_105308;F01_transcript_106981;F01_transcript_107303;F01_transcript_109998;F01_transcript_111007;F01_transcript_111899;F01_transcript_13180;F01_transcript_13250;F01_transcript_16494;F01_transcript_1875;F01_transcript_18978;F01_transcript_19410;F01_transcript_21765;F01_transcr…
F01_transcript_47820	365	--	--	--	--	--	--	--	--	--	--	--	--	F01_transcript_100835;F01_transcript_82289
F01_transcript_47836	2753	--	--	--	K03809|4.15322e-10|pop:POPTR_0001s43940g|K03809 NAD(P)H dehydrogenase (quinone) [EC:1.6.5.2] | (RefSeq) FLAVODOXIN-LIKE QUINONE REDUCTASE 1 family protein	ko00130:Ubiquinone and other terpenoid-quinone biosynthesis	[R]	General function prediction only	--	NAD(P)H dehydrogenase (quinone) FQR1 {ECO:0000305} OS=Arabidopsis thaliana (Mouse-ear cress) PE=1 SV=1	S	Function unknown	PREDICTED: minor allergen Alt a 7 [Eucalyptus grandis]	F01_transcript_1078;F01_transcript_108435;F01_transcript_111349;F01_transcript_112852;F01_transcript_116050;F01_transcript_16565;F01_transcript_19032;F01_transcript_3975;F01_transcript_46016;F01_transcript_52158;F01_transcript_52526;F01_transcript_70756;F01_transcript_96435
F01_transcript_47841	445	--	--	--	--	--	--	--	--	--	--	--	--	F01_transcript_100197;F01_transcript_100247;F01_transcript_100484;F01_transcript_101638;F01_transcript_101906;F01_transcript_10293;F01_transcript_103314;F01_transcript_103641;F01_transcript_103736;F01_transcript_104318;F01_transcript_104319;F01_transcript_104364;F01_transcript_10618;F01_transcript_106896;F01_transcript_109012;F01_transcript_109057;F01_transcript_1106;F01_transcript_111093;F01_tra…
F01_transcript_47896	1075	--	--	--	--	--	--	--	--	--	--	--	PREDICTED: uncharacterized protein LOC104416261 [Eucalyptus grandis]	F01_transcript_40947;F01_transcript_74623
F01_transcript_47933	865	--	--	--	--	--	--	--	--	--	--	--	--	F01_transcript_100771;F01_transcript_102663;F01_transcript_106645;F01_transcript_109798;F01_transcript_110532;F01_transcript_31108;F01_transcript_38030;F01_transcript_44806;F01_transcript_50460;F01_transcript_53934;F01_transcript_59101;F01_transcript_65579;F01_transcript_66253;F01_transcript_67753;F01_transcript_75289;F01_transcript_78002;F01_transcript_82103;F01_transcript_93725
F01_transcript_48050	300	--	--	--	--	--	[O]	Posttranslational modification, protein turnover, chaperones	--	--	--	--	PREDICTED: uncharacterized protein At3g28850-like [Eucalyptus grandis]	F01_transcript_10022;F01_transcript_102725;F01_transcript_104167;F01_transcript_105545;F01_transcript_112788;F01_transcript_113355;F01_transcript_1303;F01_transcript_23619;F01_transcript_25861;F01_transcript_57110;F01_transcript_58193;F01_transcript_6222;F01_transcript_69507;F01_transcript_74469;F01_transcript_92524;F01_transcript_9508;F01_transcript_9535;F01_transcript_97406
F01_transcript_48162	602	--	--	--	--	--	--	--	--	--	--	--	--	F01_transcript_53256
F01_transcript_48184	740	--	--	--	--	--	--	--	--	--	--	--	PREDICTED: uncharacterized protein LOC104432523 isoform X2 [Eucalyptus grandis]	F01_transcript_11370;F01_transcript_59690;F01_transcript_67757;F01_transcript_79608;F01_transcript_8346;F01_transcript_90863
F01_transcript_48229	450	--	--	--	--	--	--	--	--	--	--	--	PREDICTED: LOW QUALITY PROTEIN: FRIGIDA-like protein 4a [Eucalyptus grandis]	--
F01_transcript_48274	219	--	--	--	--	--	--	--	--	--	--	--	--	--
F01_transcript_48278	2171	--	--	--	--	--	--	--	--	--	--	--	--	F01_transcript_115843;F01_transcript_19509;F01_transcript_22089;F01_transcript_54909;F01_transcript_56077;F01_transcript_67862;F01_transcript_76076;F01_transcript_81364
F01_transcript_48410	360	--	--	--	--	--	--	--	--	--	--	--	--	--
F01_transcript_48474	2798	--	--	--	--	--	--	--	--	--	--	--	--	F01_transcript_110820;F01_transcript_13328;F01_transcript_18142;F01_transcript_22180;F01_transcript_50878;F01_transcript_85008
F01_transcript_48512	247	--	--	--	--	--	--	--	--	--	--	--	--	--
F01_transcript_48523	2577	--	--	--	--	--	--	--	--	--	--	--	--	--
F01_transcript_48535	296	--	--	--	--	--	--	--	--	--	--	--	--	--
F01_transcript_48539	208	--	--	--	--	--	--	--	--	--	--	--	--	--
F01_transcript_48644	1597	--	--	--	--	--	--	--	--	--	--	--	--	F01_transcript_101039;F01_transcript_109188;F01_transcript_10979;F01_transcript_22205;F01_transcript_29337;F01_transcript_47951;F01_transcript_57543;F01_transcript_82453
F01_transcript_48660	504	--	--	--	--	--	--	--	--	--	--	--	--	F01_transcript_109054;F01_transcript_118562;F01_transcript_42760;F01_transcript_45715;F01_transcript_49351;F01_transcript_55064;F01_transcript_6504
F01_transcript_48736	489	--	--	--	--	--	--	--	--	--	--	--	--	F01_transcript_107047;F01_transcript_117696;F01_transcript_50901;F01_transcript_795;F01_transcript_88250
F01_transcript_48754	1277	--	--	--	--	--	--	--	--	--	--	--	hypothetical protein EUGRSUZ_E02215 [Eucalyptus grandis]	F01_transcript_107737;F01_transcript_111838;F01_transcript_46266;F01_transcript_57558;F01_transcript_58579;F01_transcript_621;F01_transcript_78581
F01_transcript_48760	638	--	--	--	--	--	--	--	--	--	S	Function unknown	hypothetical protein EUGRSUZ_E00649 [Eucalyptus grandis]	F01_transcript_101807;F01_transcript_104764;F01_transcript_107534;F01_transcript_107838;F01_transcript_11255;F01_transcript_12938;F01_transcript_36305;F01_transcript_48089;F01_transcript_59987;F01_transcript_65392;F01_transcript_70825;F01_transcript_71569;F01_transcript_72707;F01_transcript_74187;F01_transcript_80053;F01_transcript_80644;F01_transcript_81328;F01_transcript_82467;F01_transcript_84…
F01_transcript_48819	439	--	--	--	--	--	--	--	--	--	--	--	--	--
F01_transcript_48895	3141	--	--	--	--	--	--	--	--	--	--	--	hypothetical protein EUGRSUZ_I00180 [Eucalyptus grandis]	F01_transcript_100458;F01_transcript_107618;F01_transcript_117132;F01_transcript_26464;F01_transcript_29897;F01_transcript_30733;F01_transcript_44644;F01_transcript_47276;F01_transcript_52650;F01_transcript_52683;F01_transcript_52729;F01_transcript_68445;F01_transcript_74698;F01_transcript_80736;F01_transcript_82070
F01_transcript_48985	867	--	--	--	--	--	--	--	--	--	--	--	--	F01_transcript_47680;F01_transcript_48432
F01_transcript_4900	3310	--	--	--	--	--	--	--	--	--	--	--	hypothetical protein EUGRSUZ_I00180 [Eucalyptus grandis]	F01_transcript_57586;F01_transcript_68980
F01_transcript_49129	269	--	--	--	--	--	--	--	--	--	--	--	--	F01_transcript_69319
F01_transcript_49136	1119	--	--	--	--	--	--	--	--	--	--	--	--	F01_transcript_19155;F01_transcript_39860
F01_transcript_49159	3091	--	--	--	--	--	--	--	--	--	--	--	PREDICTED: transcription initiation factor TFIID subunit 14b isoform X2 [Eucalyptus grandis]	F01_transcript_101510;F01_transcript_57399
F01_transcript_49491	1493	--	--	--	--	--	--	--	--	--	--	--	--	F01_transcript_104382;F01_transcript_104908;F01_transcript_108480;F01_transcript_112773;F01_transcript_113085;F01_transcript_118859;F01_transcript_13878;F01_transcript_13958;F01_transcript_1551;F01_transcript_18198;F01_transcript_20072;F01_transcript_20149;F01_transcript_20519;F01_transcript_20744;F01_transcript_21778;F01_transcript_22981;F01_transcript_24519;F01_transcript_27468;F01_transcript_2…
F01_transcript_49523	1718	--	--	--	--	--	--	--	--	--	--	--	--	F01_transcript_12197;F01_transcript_42511;F01_transcript_5650;F01_transcript_66652;F01_transcript_70199;F01_transcript_95048
F01_transcript_49529	429	--	--	--	--	--	--	--	--	--	--	--	--	F01_transcript_101110;F01_transcript_105181;F01_transcript_107026;F01_transcript_110914;F01_transcript_15014;F01_transcript_57928;F01_transcript_75012;F01_transcript_79533;F01_transcript_90389
F01_transcript_49656	1310	--	--	--	--	--	--	--	--	--	--	--	hypothetical protein EUGRSUZ_C00893 [Eucalyptus grandis]	F01_transcript_100406;F01_transcript_100582;F01_transcript_100728;F01_transcript_100738;F01_transcript_100757;F01_transcript_101187;F01_transcript_101400;F01_transcript_101417;F01_transcript_10201;F01_transcript_102435;F01_transcript_102555;F01_transcript_102890;F01_transcript_102892;F01_transcript_103054;F01_transcript_103168;F01_transcript_103362;F01_transcript_103814;F01_transcript_103876;F01_…
F01_transcript_49670	452	--	--	--	--	--	--	--	--	--	--	--	--	F01_transcript_65567
F01_transcript_49709	275	--	--	--	--	--	--	--	--	--	--	--	--	F01_transcript_40820;F01_transcript_43095;F01_transcript_45872;F01_transcript_48255;F01_transcript_57843;F01_transcript_58821;F01_transcript_67175;F01_transcript_80006;F01_transcript_87356;F01_transcript_88767
F01_transcript_49761	2073	--	--	--	--	--	--	--	--	--	--	--	PREDICTED: serine/arginine repetitive matrix protein 1-like [Eucalyptus grandis]	F01_transcript_100971;F01_transcript_107666;F01_transcript_61942;F01_transcript_89934
F01_transcript_49790	729	--	--	--	--	--	--	--	--	--	--	--	--	F01_transcript_100455;F01_transcript_10071;F01_transcript_100885;F01_transcript_101542;F01_transcript_102590;F01_transcript_102823;F01_transcript_103534;F01_transcript_103995;F01_transcript_104126;F01_transcript_105114;F01_transcript_105776;F01_transcript_105859;F01_transcript_108082;F01_transcript_10881;F01_transcript_109303;F01_transcript_109353;F01_transcript_109747;F01_transcript_109846;F01_t…
F01_transcript_49902	308	--	--	--	--	--	--	--	--	--	--	--	--	F01_transcript_102091;F01_transcript_69168;F01_transcript_93300
F01_transcript_49909	943	--	--	--	--	--	--	--	--	--	--	--	PREDICTED: uncharacterized protein LOC104452313 [Eucalyptus grandis]	F01_transcript_108477;F01_transcript_12838;F01_transcript_19052;F01_transcript_25174;F01_transcript_29819;F01_transcript_32427;F01_transcript_34206;F01_transcript_35243;F01_transcript_38398;F01_transcript_44566;F01_transcript_51018;F01_transcript_52127;F01_transcript_57249;F01_transcript_6359;F01_transcript_64025;F01_transcript_86512;F01_transcript_99747
F01_transcript_49980	264	--	--	--	--	--	--	--	--	--	--	--	--	F01_transcript_100192;F01_transcript_100315;F01_transcript_101251;F01_transcript_102042;F01_transcript_103600;F01_transcript_103634;F01_transcript_104457;F01_transcript_104757;F01_transcript_104940;F01_transcript_105437;F01_transcript_105757;F01_transcript_106941;F01_transcript_108117;F01_transcript_108886;F01_transcript_109382;F01_transcript_110242;F01_transcript_112317;F01_transcript_113443;F01…
F01_transcript_50033	232	--	--	--	--	--	--	--	--	--	--	--	PREDICTED: uncharacterized protein LOC104450725 [Eucalyptus grandis]	F01_transcript_103848;F01_transcript_1482;F01_transcript_51117;F01_transcript_71057
F01_transcript_50091	2550	--	--	--	--	--	--	--	--	--	--	--	--	F01_transcript_56265;F01_transcript_60342;F01_transcript_86515;F01_transcript_87774
F01_transcript_50094	2608	--	--	Biological Process: defense response (GO:0006952);; Molecular Function: ADP binding (GO:0043531);;	--	--	--	--	--	Putative disease resistance protein RGA4 GN=RGA4 OS=Solanum bulbocastanum (Wild potato) PE=2 SV=1	S	Function unknown	hypothetical protein EUGRSUZ_K01752 [Eucalyptus grandis]	F01_transcript_116713;F01_transcript_68607;F01_transcript_83558
F01_transcript_50278	589	--	--	--	--	--	--	--	--	--	--	--	--	F01_transcript_100254;F01_transcript_100792;F01_transcript_10171;F01_transcript_102929;F01_transcript_103002;F01_transcript_103242;F01_transcript_104977;F01_transcript_105152;F01_transcript_105561;F01_transcript_105914;F01_transcript_106267;F01_transcript_107019;F01_transcript_108703;F01_transcript_108799;F01_transcript_112360;F01_transcript_112688;F01_transcript_113996;F01_transcript_11451;F01_t…
F01_transcript_50429	381	--	--	Molecular Function: calmodulin binding (GO:0005516);; Biological Process: response to stress (GO:0006950);;	--	--	--	--	--	--	S	Function unknown	PREDICTED: uncharacterized protein LOC104435977 isoform X1 [Eucalyptus grandis]	--
F01_transcript_50463	470	--	--	--	--	--	--	--	--	--	--	--	--	F01_transcript_112396;F01_transcript_56456
F01_transcript_50498	314	--	--	--	--	--	--	--	--	--	--	--	--	--
F01_transcript_50500	591	--	--	--	--	--	--	--	--	--	S	Function unknown	PREDICTED: uncharacterized protein At1g04910-like [Eucalyptus grandis]	F01_transcript_71110
F01_transcript_50650	1495	--	--	--	--	--	--	--	--	--	S	Function unknown	hypothetical protein EUGRSUZ_D00560 [Eucalyptus grandis]	F01_transcript_117739;F01_transcript_20213;F01_transcript_40411
F01_transcript_50814	1741	--	--	--	--	--	--	--	--	--	--	--	--	--
F01_transcript_50960	471	--	--	--	--	--	--	--	--	--	--	--	--	F01_transcript_21634;F01_transcript_47723
F01_transcript_51056	974	--	--	--	--	--	--	--	--	--	--	--	--	F01_transcript_110214;F01_transcript_37317;F01_transcript_37578;F01_transcript_56398;F01_transcript_89551
F01_transcript_51118	208	--	--	--	--	--	--	--	--	--	--	--	--	F01_transcript_105994;F01_transcript_112232;F01_transcript_117319;F01_transcript_117440;F01_transcript_31865;F01_transcript_33753;F01_transcript_34034;F01_transcript_41906;F01_transcript_45097;F01_transcript_48671;F01_transcript_66491;F01_transcript_85760;F01_transcript_86149
F01_transcript_51185	2219	--	--	--	--	--	--	--	--	--	--	--	--	--
F01_transcript_51309	643	--	--	--	--	--	--	--	--	--	--	--	--	--
F01_transcript_51469	406	--	--	--	--	--	--	--	--	--	--	--	--	F01_transcript_100972;F01_transcript_102438;F01_transcript_112187;F01_transcript_114318;F01_transcript_115628;F01_transcript_14000;F01_transcript_16689;F01_transcript_21869;F01_transcript_24475;F01_transcript_24829;F01_transcript_33090;F01_transcript_40770;F01_transcript_42593;F01_transcript_48000;F01_transcript_48080;F01_transcript_48242;F01_transcript_4945;F01_transcript_57841;F01_transcript_60…
F01_transcript_51540	452	--	--	Molecular Function: potassium channel activity (GO:0005267);; Cellular Component: plant-type vacuole membrane (GO:0009705);; Cellular Component: integral component of membrane (GO:0016021);; Biological Process: potassium ion transmembrane transport (GO:0071805);;	K05389|2.69619e-18|tcc:TCM_001882|K05389 potassium channel subfamily K, other eukaryote | (RefSeq) Calcium-activated outward-rectifying potassium channel, putative isoform 1	--	[P]	Inorganic ion transport and metabolism	--	Two pore potassium channel c OS=Oryza sativa subsp. japonica (Rice) PE=3 SV=1	P	Inorganic ion transport and metabolism	PREDICTED: two pore potassium channel c-like isoform X1 [Eucalyptus grandis]	F01_transcript_104070;F01_transcript_105022;F01_transcript_116150;F01_transcript_12157;F01_transcript_22195;F01_transcript_63908;F01_transcript_81518
F01_transcript_51586	283	--	--	--	--	--	--	--	--	--	--	--	--	--
F01_transcript_51588	210	--	--	--	--	--	--	--	--	--	--	--	--	--
F01_transcript_51622	1199	--	--	--	--	--	--	--	--	--	--	--	--	F01_transcript_96941;F01_transcript_98835
F01_transcript_51738	269	--	--	--	--	--	--	--	--	--	--	--	PREDICTED: protein SAWADEE HOMEODOMAIN HOMOLOG 1-like isoform X1 [Eucalyptus grandis]	F01_transcript_102922;F01_transcript_11410;F01_transcript_71608;F01_transcript_78016
F01_transcript_51825	755	--	--	Cellular Component: plasma membrane (GO:0005886);; Molecular Function: electron carrier activity (GO:0009055);; Cellular Component: integral component of membrane (GO:0016021);; Cellular Component: anchored component of membrane (GO:0031225);;	--	--	--	--	--	--	S	Function unknown	PREDICTED: early nodulin-like protein 3 [Eucalyptus grandis]	F01_transcript_101558;F01_transcript_105640;F01_transcript_116432;F01_transcript_14904;F01_transcript_28195;F01_transcript_30957;F01_transcript_34584;F01_transcript_34926;F01_transcript_36253;F01_transcript_7632;F01_transcript_85529;F01_transcript_87947;F01_transcript_92517
F01_transcript_51889	823	--	--	--	--	--	--	--	--	--	--	--	hypothetical protein EUGRSUZ_B00606 [Eucalyptus grandis]	--
F01_transcript_52019	610	--	--	--	--	--	--	--	--	--	--	--	--	F01_transcript_11756;F01_transcript_36958;F01_transcript_62392
F01_transcript_52032	391	--	--	--	--	--	--	--	--	--	--	--	--	F01_transcript_24508;F01_transcript_46159;F01_transcript_46788;F01_transcript_51088;F01_transcript_56691;F01_transcript_58791;F01_transcript_66461;F01_transcript_70792;F01_transcript_74763;F01_transcript_94593
F01_transcript_52148	313	--	--	--	--	--	--	--	--	--	--	--	--	--
F01_transcript_52513	243	--	--	--	--	--	--	--	--	--	--	--	--	--
F01_transcript_52609	242	--	--	--	--	--	--	--	--	--	--	--	--	F01_transcript_107027;F01_transcript_20131;F01_transcript_28232;F01_transcript_35456;F01_transcript_47059;F01_transcript_67458;F01_transcript_79573;F01_transcript_81974;F01_transcript_97107
F01_transcript_52648	230	--	--	--	--	--	--	--	--	--	--	--	--	F01_transcript_107540;F01_transcript_21524;F01_transcript_30569;F01_transcript_32930;F01_transcript_35511;F01_transcript_38890;F01_transcript_41323;F01_transcript_45950;F01_transcript_46555;F01_transcript_48346;F01_transcript_58145;F01_transcript_5929;F01_transcript_62754;F01_transcript_73572;F01_transcript_80095;F01_transcript_85800;F01_transcript_86956;F01_transcript_89110
F01_transcript_52693	505	--	--	--	--	--	--	--	--	--	--	--	--	--
F01_transcript_52787	2126	--	--	--	--	--	--	--	--	--	--	--	--	--
F01_transcript_52832	414	--	--	--	--	--	--	--	--	--	--	--	--	F01_transcript_108553;F01_transcript_1133;F01_transcript_23093;F01_transcript_25701;F01_transcript_34209;F01_transcript_34607;F01_transcript_38340;F01_transcript_41709;F01_transcript_44522;F01_transcript_61245;F01_transcript_71090;F01_transcript_80032;F01_transcript_80744;F01_transcript_81431
F01_transcript_52902	323	--	--	--	--	--	--	--	--	--	--	--	--	F01_transcript_100688;F01_transcript_106187;F01_transcript_110189;F01_transcript_40367;F01_transcript_51177;F01_transcript_55718;F01_transcript_8376;F01_transcript_96848
F01_transcript_52908	1725	--	--	--	--	--	--	--	--	--	--	--	PREDICTED: putative nuclease HARBI1 [Eucalyptus grandis]	F01_transcript_112514;F01_transcript_113698;F01_transcript_114527;F01_transcript_22214;F01_transcript_32102;F01_transcript_36658;F01_transcript_43004;F01_transcript_44723;F01_transcript_46420;F01_transcript_47341;F01_transcript_4812;F01_transcript_51339;F01_transcript_58749;F01_transcript_59893;F01_transcript_6005;F01_transcript_63064;F01_transcript_72153;F01_transcript_73947;F01_transcript_74172…
F01_transcript_53011	395	--	--	--	--	--	--	--	--	--	--	--	--	F01_transcript_109510;F01_transcript_112854;F01_transcript_112939;F01_transcript_42924
F01_transcript_53029	249	--	--	--	--	--	--	--	--	--	--	--	--	--
F01_transcript_53071	1425	--	--	--	--	--	--	--	--	--	--	--	--	F01_transcript_101508;F01_transcript_101638;F01_transcript_104376;F01_transcript_108475;F01_transcript_111229;F01_transcript_112642;F01_transcript_116720;F01_transcript_13220;F01_transcript_31527;F01_transcript_3177;F01_transcript_39230;F01_transcript_42561;F01_transcript_43488;F01_transcript_49209;F01_transcript_50759;F01_transcript_51411;F01_transcript_59589;F01_transcript_63357;F01_transcript_…
F01_transcript_53116	324	--	--	--	--	--	--	--	--	--	--	--	--	F01_transcript_108640;F01_transcript_28516;F01_transcript_47352;F01_transcript_53698;F01_transcript_80470;F01_transcript_97884
F01_transcript_53132	365	--	--	--	--	--	--	--	--	--	--	--	--	--
F01_transcript_53138	273	--	--	--	--	--	--	--	--	--	--	--	--	--
F01_transcript_53208	342	--	--	--	--	--	--	--	--	--	--	--	--	F01_transcript_36041;F01_transcript_41554;F01_transcript_53674;F01_transcript_62898;F01_transcript_63706
F01_transcript_53302	438	--	--	--	--	--	--	--	--	--	--	--	--	F01_transcript_100237;F01_transcript_100407;F01_transcript_101801;F01_transcript_101965;F01_transcript_102188;F01_transcript_102816;F01_transcript_10370;F01_transcript_104047;F01_transcript_104089;F01_transcript_104500;F01_transcript_105267;F01_transcript_106705;F01_transcript_107214;F01_transcript_107853;F01_transcript_110146;F01_transcript_110655;F01_transcript_111532;F01_transcript_112205;F01_…
F01_transcript_53316	1230	--	--	--	--	--	--	--	--	--	--	--	hypothetical protein EUGRSUZ_K02260 [Eucalyptus grandis]	F01_transcript_47237;F01_transcript_5914;F01_transcript_77465;F01_transcript_85695
F01_transcript_53364	325	--	--	--	--	--	--	--	--	--	--	--	--	F01_transcript_100047;F01_transcript_100481;F01_transcript_100844;F01_transcript_101149;F01_transcript_101444;F01_transcript_1015;F01_transcript_102588;F01_transcript_103281;F01_transcript_10339;F01_transcript_104304;F01_transcript_10459;F01_transcript_104637;F01_transcript_105182;F01_transcript_105339;F01_transcript_106531;F01_transcript_106583;F01_transcript_106870;F01_transcript_107009;F01_tra…
F01_transcript_53485	356	--	--	--	--	--	--	--	--	--	--	--	--	F01_transcript_102264;F01_transcript_24898;F01_transcript_51623;F01_transcript_61798;F01_transcript_74598;F01_transcript_79799;F01_transcript_88712
F01_transcript_53875	1354	--	--	--	--	--	--	--	--	--	--	--	--	F01_transcript_105022;F01_transcript_250;F01_transcript_87985
F01_transcript_53881	589	--	--	--	--	--	--	--	--	--	--	--	--	F01_transcript_101172;F01_transcript_107191;F01_transcript_109288;F01_transcript_16825;F01_transcript_23031;F01_transcript_23305;F01_transcript_25890;F01_transcript_35033;F01_transcript_50314;F01_transcript_60490;F01_transcript_61829;F01_transcript_71448;F01_transcript_76246;F01_transcript_77640;F01_transcript_79469;F01_transcript_88193;F01_transcript_90268;F01_transcript_95157;F01_transcript_959…
F01_transcript_53988	325	--	--	--	--	--	--	--	--	--	--	--	--	--
F01_transcript_54051	479	--	--	--	--	--	--	--	--	--	--	--	hypothetical protein EUGRSUZ_E02572 [Eucalyptus grandis]	F01_transcript_107991;F01_transcript_22276;F01_transcript_27659;F01_transcript_28489;F01_transcript_32642
F01_transcript_54071	717	--	--	--	--	--	--	--	--	--	--	--	--	F01_transcript_1159;F01_transcript_95460;F01_transcript_96123
F01_transcript_54195	312	--	--	--	--	--	--	--	--	--	--	--	PREDICTED: uncharacterized protein LOC104419850 [Eucalyptus grandis]	F01_transcript_115332;F01_transcript_36601
F01_transcript_54361	948	--	--	--	--	--	--	--	--	--	--	--	--	--
F01_transcript_54366	972	--	--	Cellular Component: mitochondrial respiratory chain complex I (GO:0005747);; Cellular Component: chloroplast (GO:0009507);; Cellular Component: integral component of membrane (GO:0016021);;	--	--	--	--	--	--	S	Function unknown	PREDICTED: uncharacterized protein LOC104436641 [Eucalyptus grandis]	F01_transcript_101342;F01_transcript_118768;F01_transcript_18083;F01_transcript_44268;F01_transcript_48020;F01_transcript_57075;F01_transcript_66651;F01_transcript_99028
F01_transcript_54520	383	--	--	--	--	--	--	--	--	--	--	--	--	F01_transcript_106705;F01_transcript_111575;F01_transcript_112232;F01_transcript_114711;F01_transcript_117319;F01_transcript_117440;F01_transcript_13402;F01_transcript_31865;F01_transcript_33753;F01_transcript_41747;F01_transcript_41906;F01_transcript_45097;F01_transcript_51729;F01_transcript_63635;F01_transcript_64230;F01_transcript_66110;F01_transcript_66491;F01_transcript_70404;F01_transcript_…
F01_transcript_54642	344	--	--	--	--	--	--	--	--	--	--	--	--	F01_transcript_29021
F01_transcript_54701	559	--	--	--	--	--	--	--	--	--	--	--	hypothetical protein EUGRSUZ_D01477 [Eucalyptus grandis]	F01_transcript_73529;F01_transcript_78457
F01_transcript_54704	840	--	--	--	--	--	--	--	--	--	--	--	--	F01_transcript_112451;F01_transcript_50966;F01_transcript_7399;F01_transcript_77168;F01_transcript_90492
F01_transcript_54706	233	--	--	--	--	--	--	--	--	--	--	--	--	F01_transcript_101836;F01_transcript_102377;F01_transcript_102495;F01_transcript_103088;F01_transcript_103430;F01_transcript_104501;F01_transcript_105273;F01_transcript_105800;F01_transcript_106161;F01_transcript_106442;F01_transcript_106730;F01_transcript_106884;F01_transcript_106966;F01_transcript_107029;F01_transcript_107057;F01_transcript_10709;F01_transcript_107191;F01_transcript_107226;F01_…
F01_transcript_54751	216	--	--	--	--	--	--	--	--	Ubiquitin-conjugating enzyme E2 2 GN=UBC2 OS=Medicago sativa (Alfalfa) PE=2 SV=1	--	--	--	F01_transcript_100047;F01_transcript_100481;F01_transcript_100844;F01_transcript_101149;F01_transcript_101444;F01_transcript_1015;F01_transcript_102588;F01_transcript_103281;F01_transcript_10339;F01_transcript_104304;F01_transcript_10459;F01_transcript_104637;F01_transcript_105182;F01_transcript_105339;F01_transcript_106531;F01_transcript_106583;F01_transcript_106870;F01_transcript_107009;F01_tra…
F01_transcript_54763	299	--	--	--	--	--	--	--	--	--	--	--	--	F01_transcript_110815;F01_transcript_40972;F01_transcript_57806;F01_transcript_84147
F01_transcript_54880	230	--	--	--	--	--	--	--	--	--	--	--	--	F01_transcript_100749;F01_transcript_114956;F01_transcript_73562
F01_transcript_55152	210	--	--	--	--	--	--	--	--	--	--	--	--	--
F01_transcript_55166	761	--	--	--	--	--	--	--	--	--	--	--	--	F01_transcript_106748;F01_transcript_60900;F01_transcript_64713
F01_transcript_55172	347	--	--	--	--	--	--	--	--	--	S	Function unknown	PREDICTED: uncharacterized protein LOC101232220 [Cucumis sativus]	--
F01_transcript_55250	3413	--	--	--	--	--	--	--	--	--	--	--	--	F01_transcript_58935
F01_transcript_55254	2391	--	--	Molecular Function: DNA binding (GO:0003677);; Cellular Component: nucleus (GO:0005634);; Biological Process: regulation of transcription, DNA-templated (GO:0006355);; Biological Process: auxin-activated signaling pathway (GO:0009734);;	--	--	--	--	--	--	--	--	PREDICTED: auxin response factor 19-like isoform X3 [Eucalyptus grandis]	F01_transcript_21983;F01_transcript_26084;F01_transcript_29255;F01_transcript_47000;F01_transcript_77607
F01_transcript_55278	620	--	--	--	--	--	--	--	--	--	--	--	--	F01_transcript_100825;F01_transcript_10083;F01_transcript_101689;F01_transcript_10208;F01_transcript_102823;F01_transcript_102957;F01_transcript_103534;F01_transcript_103876;F01_transcript_104126;F01_transcript_104577;F01_transcript_104587;F01_transcript_104620;F01_transcript_104993;F01_transcript_105532;F01_transcript_105686;F01_transcript_105712;F01_transcript_107296;F01_transcript_107795;F01_t…
F01_transcript_55326	346	--	--	--	--	--	--	--	--	--	--	--	--	F01_transcript_33683;F01_transcript_72827
F01_transcript_55342	1341	--	--	Molecular Function: protein serine/threonine kinase activity (GO:0004674);; Molecular Function: ATP binding (GO:0005524);; Biological Process: protein phosphorylation (GO:0006468);; Cellular Component: chloroplast (GO:0009507);;	--	--	[T]	Signal transduction mechanisms	--	Probable receptor-like protein kinase At3g55450 GN=At3g55450 OS=Arabidopsis thaliana (Mouse-ear cress) PE=1 SV=1	T	Signal transduction mechanisms	hypothetical protein EUGRSUZ_F03566 [Eucalyptus grandis]	F01_transcript_102819;F01_transcript_17006;F01_transcript_57766;F01_transcript_64130;F01_transcript_66943;F01_transcript_71880;F01_transcript_75851;F01_transcript_91084;F01_transcript_92517
F01_transcript_55368	1027	--	--	--	--	--	--	--	--	--	--	--	--	F01_transcript_27712;F01_transcript_31559;F01_transcript_32979;F01_transcript_42793;F01_transcript_51955;F01_transcript_52418;F01_transcript_58080;F01_transcript_82624;F01_transcript_95999
F01_transcript_55373	206	--	--	--	--	--	--	--	--	--	--	--	--	--
F01_transcript_55445	1370	--	--	--	--	--	--	--	--	--	--	--	--	F01_transcript_100368;F01_transcript_100537;F01_transcript_100825;F01_transcript_10083;F01_transcript_100929;F01_transcript_101079;F01_transcript_10161;F01_transcript_101613;F01_transcript_101689;F01_transcript_101698;F01_transcript_101889;F01_transcript_101985;F01_transcript_10201;F01_transcript_10208;F01_transcript_102424;F01_transcript_102746;F01_transcript_102750;F01_transcript_102823;F01_tra…
F01_transcript_55543	586	--	--	--	--	--	--	--	--	--	--	--	--	F01_transcript_31816
F01_transcript_55649	201	--	--	--	--	--	--	--	--	--	--	--	--	--
F01_transcript_55710	2911	--	--	--	--	--	--	--	--	--	--	--	--	F01_transcript_100254;F01_transcript_100792;F01_transcript_10171;F01_transcript_102929;F01_transcript_103002;F01_transcript_104977;F01_transcript_105152;F01_transcript_105561;F01_transcript_105914;F01_transcript_106267;F01_transcript_107019;F01_transcript_108703;F01_transcript_108799;F01_transcript_109045;F01_transcript_112360;F01_transcript_112688;F01_transcript_112858;F01_transcript_113250;F01_…
F01_transcript_55739	237	--	--	--	--	--	--	--	--	--	--	--	--	--
F01_transcript_55818	1378	--	--	--	--	--	--	--	--	--	--	--	hypothetical protein EUGRSUZ_B01840 [Eucalyptus grandis]	F01_transcript_31880;F01_transcript_55530;F01_transcript_57648;F01_transcript_77989;F01_transcript_90771
F01_transcript_55856	659	--	--	--	--	--	--	--	--	--	--	--	--	F01_transcript_113738;F01_transcript_115503;F01_transcript_50550;F01_transcript_64532;F01_transcript_71674
F01_transcript_55914	343	--	--	--	--	--	--	--	--	--	--	--	--	F01_transcript_100237;F01_transcript_100407;F01_transcript_101801;F01_transcript_101965;F01_transcript_102816;F01_transcript_10370;F01_transcript_104047;F01_transcript_104089;F01_transcript_104500;F01_transcript_105267;F01_transcript_106705;F01_transcript_107214;F01_transcript_107853;F01_transcript_110146;F01_transcript_110655;F01_transcript_111532;F01_transcript_112205;F01_transcript_112316;F01_…
F01_transcript_55991	265	--	--	--	--	--	--	--	--	--	--	--	--	F01_transcript_116618;F01_transcript_1308;F01_transcript_1476;F01_transcript_27680;F01_transcript_47940;F01_transcript_58600;F01_transcript_81230
F01_transcript_56113	944	--	--	--	--	--	--	--	--	--	--	--	--	--
F01_transcript_56144	244	--	--	--	--	--	--	--	--	--	--	--	--	--
F01_transcript_56199	767	--	--	Cellular Component: cytoplasm (GO:0005737);; Cellular Component: integral component of membrane (GO:0016021);; Molecular Function: hydrolase activity (GO:0016787);;	--	--	[I]	Lipid transport and metabolism	--	--	S	Function unknown	PREDICTED: uncharacterized protein LOC104424520 [Eucalyptus grandis]	F01_transcript_116112;F01_transcript_51651;F01_transcript_58612;F01_transcript_70134
F01_transcript_56240	365	--	--	--	--	--	--	--	--	--	--	--	--	--
F01_transcript_56296	262	--	--	--	--	--	--	--	--	--	--	--	--	F01_transcript_82914;F01_transcript_99324
F01_transcript_56436	2352	--	--	--	--	--	--	--	--	--	--	--	hypothetical protein EUGRSUZ_D00563 [Eucalyptus grandis]	F01_transcript_102833;F01_transcript_106098;F01_transcript_12086;F01_transcript_17884;F01_transcript_72242;F01_transcript_80972;F01_transcript_96954
F01_transcript_56443	582	--	--	--	--	--	--	--	--	--	--	--	hypothetical protein EUGRSUZ_H01691 [Eucalyptus grandis]	F01_transcript_105899;F01_transcript_111896;F01_transcript_30218;F01_transcript_42900;F01_transcript_43390;F01_transcript_45745;F01_transcript_49838;F01_transcript_54350;F01_transcript_55460;F01_transcript_61541;F01_transcript_72349;F01_transcript_76614;F01_transcript_93333
F01_transcript_56569	394	--	--	--	--	--	--	--	--	--	--	--	--	F01_transcript_53269
F01_transcript_56627	389	--	--	--	--	--	--	--	--	--	S	Function unknown	PREDICTED: uncharacterized protein LOC104245088 [Nicotiana sylvestris]	F01_transcript_106199;F01_transcript_107062;F01_transcript_13312;F01_transcript_13329;F01_transcript_15824;F01_transcript_17957;F01_transcript_17993;F01_transcript_20122;F01_transcript_25689;F01_transcript_28672;F01_transcript_30960;F01_transcript_31266;F01_transcript_31341;F01_transcript_32109;F01_transcript_32899;F01_transcript_39243;F01_transcript_40788;F01_transcript_58076;F01_transcript_6381…
F01_transcript_56694	317	--	--	--	--	--	--	--	--	--	--	--	--	F01_transcript_118034;F01_transcript_81104
F01_transcript_56968	368	--	--	--	--	--	--	--	--	--	--	--	--	F01_transcript_10134;F01_transcript_104414;F01_transcript_105683;F01_transcript_107600;F01_transcript_111576;F01_transcript_114267;F01_transcript_20058;F01_transcript_49142;F01_transcript_50464;F01_transcript_51900;F01_transcript_53671;F01_transcript_6128;F01_transcript_70864;F01_transcript_72239;F01_transcript_78924;F01_transcript_79755;F01_transcript_82499;F01_transcript_94703
F01_transcript_57066	355	--	--	--	--	--	--	--	--	--	--	--	--	F01_transcript_13574;F01_transcript_5834;F01_transcript_68479;F01_transcript_87113;F01_transcript_94422
F01_transcript_57281	203	--	--	--	--	--	--	--	--	--	--	--	--	F01_transcript_100254;F01_transcript_100792;F01_transcript_10171;F01_transcript_102929;F01_transcript_103002;F01_transcript_104977;F01_transcript_105152;F01_transcript_105561;F01_transcript_105914;F01_transcript_106267;F01_transcript_107019;F01_transcript_108703;F01_transcript_108799;F01_transcript_109045;F01_transcript_112360;F01_transcript_112688;F01_transcript_112858;F01_transcript_113250;F01_…
F01_transcript_57447	241	--	--	--	--	--	--	--	--	--	--	--	--	--
F01_transcript_57480	533	--	--	--	--	--	--	--	--	--	--	--	--	F01_transcript_106837;F01_transcript_28891;F01_transcript_35292;F01_transcript_42208;F01_transcript_43255;F01_transcript_44007;F01_transcript_54659;F01_transcript_66593;F01_transcript_82557;F01_transcript_92797
F01_transcript_57589	332	--	--	--	--	--	--	--	--	--	--	--	--	F01_transcript_101309;F01_transcript_102805;F01_transcript_108819;F01_transcript_109578;F01_transcript_113183;F01_transcript_117049;F01_transcript_18373;F01_transcript_25325;F01_transcript_31377;F01_transcript_61540;F01_transcript_64397;F01_transcript_67874;F01_transcript_69502;F01_transcript_69962;F01_transcript_76782;F01_transcript_77063;F01_transcript_81736;F01_transcript_8200;F01_transcript_8…
F01_transcript_57674	1654	--	--	--	--	--	--	--	--	--	--	--	--	F01_transcript_76914;F01_transcript_88911
F01_transcript_57698	538	--	--	--	--	--	--	--	--	--	--	--	--	F01_transcript_100281;F01_transcript_101469;F01_transcript_101977;F01_transcript_102226;F01_transcript_102482;F01_transcript_102489;F01_transcript_103047;F01_transcript_103121;F01_transcript_103251;F01_transcript_1033;F01_transcript_103331;F01_transcript_103451;F01_transcript_103602;F01_transcript_103614;F01_transcript_104027;F01_transcript_104203;F01_transcript_104765;F01_transcript_105960;F01_t…
F01_transcript_57700	250	--	--	--	--	--	--	--	--	--	--	--	hypothetical protein EUGRSUZ_F01515 [Eucalyptus grandis]	--
F01_transcript_57722	539	--	--	--	K21026|4.56101e-21|sly:101267562|K21026 acetylajmaline esterase [EC:3.1.1.80] | (RefSeq) acetylajmalan esterase-like	--	--	--	--	Acetylajmalan esterase {ECO:0000303|PubMed:16133216} (Precursor) OS=Rauvolfia serpentina (Serpentine wood) PE=1 SV=1	S	Function unknown	hypothetical protein EUGRSUZ_H04541 [Eucalyptus grandis]	F01_transcript_106582;F01_transcript_109992;F01_transcript_24638;F01_transcript_59037;F01_transcript_80147;F01_transcript_98718
F01_transcript_57728	691	--	--	--	--	--	--	--	--	--	--	--	--	F01_transcript_108158;F01_transcript_117445;F01_transcript_12029;F01_transcript_12144;F01_transcript_17725;F01_transcript_27709;F01_transcript_30710;F01_transcript_33724;F01_transcript_35963;F01_transcript_41196;F01_transcript_42160;F01_transcript_45275;F01_transcript_48610;F01_transcript_52525;F01_transcript_84788;F01_transcript_86307
F01_transcript_57736	3437	--	--	Cellular Component: integral component of membrane (GO:0016021);;	--	--	--	--	--	--	--	--	PREDICTED: uncharacterized protein LOC104449798 isoform X1 [Eucalyptus grandis]	F01_transcript_25868;F01_transcript_2872;F01_transcript_34275;F01_transcript_38771;F01_transcript_55456;F01_transcript_7071
F01_transcript_57809	708	--	--	--	--	--	--	--	--	--	--	--	--	F01_transcript_100875;F01_transcript_102975;F01_transcript_110378;F01_transcript_13179;F01_transcript_31907;F01_transcript_33452;F01_transcript_43909;F01_transcript_45416;F01_transcript_55571;F01_transcript_67138;F01_transcript_69228;F01_transcript_70372
F01_transcript_57898	271	--	--	--	--	--	--	--	--	--	--	--	--	F01_transcript_102392;F01_transcript_103508;F01_transcript_105682;F01_transcript_109986;F01_transcript_111784;F01_transcript_116260;F01_transcript_118455;F01_transcript_118736;F01_transcript_15771;F01_transcript_1693;F01_transcript_4104;F01_transcript_50874;F01_transcript_51966;F01_transcript_54289;F01_transcript_61889;F01_transcript_72485;F01_transcript_73690;F01_transcript_73725;F01_transcript_…
F01_transcript_57900	2762	--	--	--	--	--	--	--	--	Photosystem II D2 protein {ECO:0000255|HAMAP-Rule:MF_01383} OS=Stigeoclonium helveticum (Green alga) PE=3 SV=1	--	--	hypothetical protein EUGRSUZ_C04246 [Eucalyptus grandis]	F01_transcript_112813
F01_transcript_57977	920	--	--	Cellular Component: integral component of membrane (GO:0016021);;	--	--	--	--	--	--	--	--	hypothetical protein EUGRSUZ_E02517 [Eucalyptus grandis]	F01_transcript_104648
F01_transcript_57998	625	--	--	--	--	--	--	--	--	--	--	--	--	F01_transcript_91298
F01_transcript_58094	277	--	--	--	--	--	--	--	--	--	--	--	--	--
F01_transcript_58143	3181	--	--	--	--	--	--	--	--	--	--	--	--	F01_transcript_102690;F01_transcript_40631;F01_transcript_81636
F01_transcript_58189	2411	--	--	--	--	--	--	--	--	--	--	--	--	F01_transcript_22962;F01_transcript_77164;F01_transcript_93724;F01_transcript_96815
F01_transcript_58295	2411	--	--	--	--	--	--	--	--	--	--	--	--	F01_transcript_10585;F01_transcript_113730;F01_transcript_117572;F01_transcript_12343;F01_transcript_31093;F01_transcript_41828;F01_transcript_46379;F01_transcript_50371;F01_transcript_57697;F01_transcript_61187;F01_transcript_68624
F01_transcript_58549	246	--	--	--	--	--	--	--	--	--	--	--	hypothetical protein EUGRSUZ_E01767 [Eucalyptus grandis]	F01_transcript_10011;F01_transcript_101995;F01_transcript_102235;F01_transcript_102573;F01_transcript_103909;F01_transcript_104638;F01_transcript_105016;F01_transcript_105387;F01_transcript_106836;F01_transcript_108114;F01_transcript_108883;F01_transcript_109016;F01_transcript_109822;F01_transcript_110401;F01_transcript_111562;F01_transcript_112341;F01_transcript_112696;F01_transcript_114057;F01_…
F01_transcript_58617	1772	--	--	--	--	--	--	--	--	--	--	--	--	F01_transcript_107396;F01_transcript_117855;F01_transcript_40974;F01_transcript_69568;F01_transcript_79445
F01_transcript_58922	830	--	--	--	--	--	--	--	--	--	--	--	--	F01_transcript_11266;F01_transcript_72111
F01_transcript_58966	2837	--	--	--	K14753|9.94506e-06|gmx:547868|K14753 guanine nucleotide-binding protein subunit beta-2-like 1 protein | (RefSeq) G beta-like protein	--	--	--	--	Guanine nucleotide-binding protein subunit beta-like protein OS=Glycine max (Soybean) PE=1 SV=1	--	--	--	F01_transcript_105408;F01_transcript_115953;F01_transcript_47304;F01_transcript_47774;F01_transcript_50989;F01_transcript_75637;F01_transcript_88971;F01_transcript_89550
F01_transcript_58989	319	--	--	--	--	--	--	--	--	--	--	--	--	--
F01_transcript_59059	471	--	--	--	--	--	--	--	--	--	--	--	--	F01_transcript_18752;F01_transcript_646;F01_transcript_91535
F01_transcript_59165	347	--	--	--	--	--	--	--	--	--	--	--	--	F01_transcript_16268;F01_transcript_65054;F01_transcript_70279
F01_transcript_59171	362	--	--	--	--	--	--	--	--	--	--	--	--	F01_transcript_115919;F01_transcript_48198;F01_transcript_57849;F01_transcript_61910;F01_transcript_78194
F01_transcript_59269	801	--	--	--	--	--	--	--	--	--	--	--	--	F01_transcript_103636;F01_transcript_20909;F01_transcript_34103;F01_transcript_49795;F01_transcript_96757
F01_transcript_59273	1890	--	--	Biological Process: amino acid transmembrane transport (GO:0003333);; Molecular Function: amino acid transmembrane transporter activity (GO:0015171);; Cellular Component: integral component of membrane (GO:0016021);;	--	--	--	--	--	Glycine--tRNA ligase 1, mitochondrial (Precursor) GN=GLYRS-1 OS=Arabidopsis thaliana (Mouse-ear cress) PE=2 SV=1	E	Amino acid transport and metabolism	PREDICTED: lysine histidine transporter-like 8 [Eucalyptus grandis]	F01_transcript_71158;F01_transcript_91801
F01_transcript_59610	249	--	--	--	--	--	--	--	--	--	--	--	--	F01_transcript_110696;F01_transcript_116969;F01_transcript_46213;F01_transcript_82849;F01_transcript_88455
F01_transcript_59742	432	--	--	--	--	--	--	--	--	--	--	--	--	F01_transcript_82837
F01_transcript_59753	460	--	--	Cellular Component: integral component of membrane (GO:0016021);;	--	--	--	--	--	--	S	Function unknown	PREDICTED: transmembrane protein 128 [Eucalyptus grandis]	F01_transcript_104164;F01_transcript_106901;F01_transcript_16626;F01_transcript_20840;F01_transcript_41412;F01_transcript_44255;F01_transcript_44328;F01_transcript_54048;F01_transcript_54275;F01_transcript_55874;F01_transcript_60218;F01_transcript_64991;F01_transcript_74926;F01_transcript_75639;F01_transcript_76826;F01_transcript_78162;F01_transcript_85609;F01_transcript_89787;F01_transcript_98058
F01_transcript_59873	3410	--	--	--	--	--	--	--	--	--	--	--	hypothetical protein EUGRSUZ_G00519 [Eucalyptus grandis]	F01_transcript_19979
F01_transcript_59927	612	--	--	--	--	--	--	--	--	--	--	--	--	F01_transcript_100254;F01_transcript_100792;F01_transcript_10171;F01_transcript_102929;F01_transcript_103002;F01_transcript_104977;F01_transcript_105152;F01_transcript_105561;F01_transcript_105914;F01_transcript_106267;F01_transcript_107019;F01_transcript_108703;F01_transcript_108799;F01_transcript_109045;F01_transcript_112360;F01_transcript_112688;F01_transcript_112858;F01_transcript_113250;F01_…
F01_transcript_60033	290	--	--	--	--	--	--	--	--	--	--	--	--	F01_transcript_101143;F01_transcript_101574;F01_transcript_102768;F01_transcript_103640;F01_transcript_104992;F01_transcript_105751;F01_transcript_106306;F01_transcript_106562;F01_transcript_106859;F01_transcript_106890;F01_transcript_107534;F01_transcript_108755;F01_transcript_111400;F01_transcript_112131;F01_transcript_113290;F01_transcript_114145;F01_transcript_114913;F01_transcript_115204;F01…
F01_transcript_60173	898	--	--	--	--	--	--	--	--	--	--	--	--	F01_transcript_21149;F01_transcript_41700;F01_transcript_79680
F01_transcript_60219	259	--	--	--	--	--	--	--	--	--	--	--	--	F01_transcript_15694;F01_transcript_43252;F01_transcript_48854;F01_transcript_90107
F01_transcript_60324	464	--	--	--	--	--	--	--	--	--	--	--	--	F01_transcript_112268;F01_transcript_115169;F01_transcript_16436;F01_transcript_17637;F01_transcript_23645;F01_transcript_24457;F01_transcript_32014;F01_transcript_43018;F01_transcript_46901;F01_transcript_60134;F01_transcript_65348;F01_transcript_77973;F01_transcript_78551;F01_transcript_82824;F01_transcript_99391
F01_transcript_60335	392	--	--	Cellular Component: intracellular (GO:0005622);; Biological Process: transport (GO:0006810);;	--	--	--	--	--	--	--	--	PREDICTED: uncharacterized protein LOC104415526 [Eucalyptus grandis]	F01_transcript_100139;F01_transcript_100197;F01_transcript_100279;F01_transcript_100362;F01_transcript_100368;F01_transcript_100484;F01_transcript_100757;F01_transcript_101002;F01_transcript_101187;F01_transcript_101417;F01_transcript_101613;F01_transcript_101689;F01_transcript_101889;F01_transcript_10201;F01_transcript_10208;F01_transcript_102179;F01_transcript_102195;F01_transcript_102426;F01_t…
F01_transcript_60425	632	--	--	--	--	--	--	--	--	--	--	--	hypothetical protein EUGRSUZ_G00804 [Eucalyptus grandis]	F01_transcript_117564;F01_transcript_47652;F01_transcript_57680;F01_transcript_64665;F01_transcript_79891;F01_transcript_85250;F01_transcript_87721;F01_transcript_93906;F01_transcript_98475
F01_transcript_60524	2479	--	--	--	--	--	--	--	--	--	--	--	hypothetical protein EUGRSUZ_H01036 [Eucalyptus grandis]	F01_transcript_77272
F01_transcript_60534	436	--	--	Cellular Component: membrane (GO:0016020);;	--	--	--	--	--	--	S	Function unknown	PREDICTED: uncharacterized protein LOC104596457 isoform X1 [Nelumbo nucifera]	F01_transcript_118404;F01_transcript_13941;F01_transcript_40517
F01_transcript_60554	335	--	--	--	--	--	--	--	--	--	--	--	--	--
F01_transcript_60706	792	--	--	--	--	--	[R]	General function prediction only	--	Pentatricopeptide repeat-containing protein At2g13600 GN=PCMP-E76 OS=Arabidopsis thaliana (Mouse-ear cress) PE=3 SV=1	S	Function unknown	PREDICTED: pentatricopeptide repeat-containing protein At2g21090-like [Eucalyptus grandis]	F01_transcript_62106;F01_transcript_86821
F01_transcript_60717	669	--	--	--	--	--	--	--	--	--	--	--	--	F01_transcript_114700;F01_transcript_115274;F01_transcript_47578;F01_transcript_51789
F01_transcript_60752	388	--	--	Cellular Component: integral component of membrane (GO:0016021);; Molecular Function: pectate lyase activity (GO:0030570);; Biological Process: pectin catabolic process (GO:0045490);; Molecular Function: metal ion binding (GO:0046872);;	K01728|9.7649e-13|pop:POPTR_0015s09930g|K01728 pectate lyase [EC:4.2.2.2] | (RefSeq) POPTRDRAFT_575272; pectate lyase 22 precursor family protein	ko00040:Pentose and glucuronate interconversions	--	--	--	Putative pectate lyase 11 (Precursor) GN=At3g27400 OS=Arabidopsis thaliana (Mouse-ear cress) PE=3 SV=2	G	Carbohydrate transport and metabolism	PREDICTED: probable pectate lyase 5 [Eucalyptus grandis]	F01_transcript_12938;F01_transcript_51272;F01_transcript_69145;F01_transcript_85473
F01_transcript_60760	407	--	--	--	--	--	--	--	--	--	--	--	--	F01_transcript_100192;F01_transcript_100315;F01_transcript_102042;F01_transcript_103600;F01_transcript_103634;F01_transcript_104241;F01_transcript_104457;F01_transcript_104757;F01_transcript_104940;F01_transcript_105757;F01_transcript_106941;F01_transcript_107877;F01_transcript_108117;F01_transcript_108181;F01_transcript_108886;F01_transcript_110242;F01_transcript_112317;F01_transcript_113443;F01…
F01_transcript_60876	1696	--	--	--	--	--	--	--	--	--	--	--	--	F01_transcript_54055;F01_transcript_66311
F01_transcript_60934	2393	--	--	Molecular Function: nucleotide binding (GO:0000166);; Molecular Function: protein kinase activity (GO:0004672);;	--	--	--	--	--	--	--	--	PREDICTED: serine carboxypeptidase-like 31 [Eucalyptus grandis]	F01_transcript_6548
F01_transcript_60995	328	--	--	--	--	--	--	--	--	--	--	--	PREDICTED: uncharacterized protein LOC104414742 [Eucalyptus grandis]	F01_transcript_25982
F01_transcript_61012	307	--	--	--	K02739|5.60758e-10|tcc:TCM_017013|K02739 20S proteasome subunit beta 2 [EC:3.4.25.1] | (RefSeq) N-terminal nucleophile aminohydrolases (Ntn hydrolases) superfamily protein	ko03050:Proteasome	[O]	Posttranslational modification, protein turnover, chaperones	--	Proteasome subunit beta type-7-A (Precursor) GN=K1G2.15 OS=Arabidopsis thaliana (Mouse-ear cress) PE=1 SV=2	O	Posttranslational modification, protein turnover, chaperones	hypothetical protein EUGRSUZ_J022632, partial [Eucalyptus grandis]	F01_transcript_105753;F01_transcript_55227;F01_transcript_77556
F01_transcript_61185	387	--	--	--	--	--	--	--	--	--	--	--	--	F01_transcript_36228;F01_transcript_54543;F01_transcript_96540
F01_transcript_61421	1033	--	--	--	--	--	--	--	--	--	--	--	--	F01_transcript_1132;F01_transcript_113952;F01_transcript_113993;F01_transcript_115213;F01_transcript_34738;F01_transcript_37753;F01_transcript_38654;F01_transcript_72400;F01_transcript_82078
F01_transcript_61484	732	--	--	--	--	--	--	--	--	--	--	--	--	F01_transcript_101660;F01_transcript_105160;F01_transcript_105437;F01_transcript_105657;F01_transcript_113966;F01_transcript_115615;F01_transcript_116201;F01_transcript_12428;F01_transcript_232;F01_transcript_60318;F01_transcript_61529;F01_transcript_65471;F01_transcript_71218;F01_transcript_75963;F01_transcript_77516;F01_transcript_77908;F01_transcript_78205;F01_transcript_80454;F01_transcript_8…
F01_transcript_61602	325	--	--	--	--	--	--	--	--	--	--	--	--	F01_transcript_105911;F01_transcript_108491;F01_transcript_80800
F01_transcript_61779	719	--	--	--	--	--	--	--	--	--	--	--	--	F01_transcript_2192
F01_transcript_61861	385	--	--	--	--	--	--	--	--	--	S	Function unknown	PREDICTED: acid phosphatase 1-like isoform X2 [Eucalyptus grandis]	F01_transcript_28847;F01_transcript_36380;F01_transcript_38105;F01_transcript_38474;F01_transcript_85766
F01_transcript_61997	1755	--	--	--	--	--	--	--	--	--	--	--	hypothetical protein EUGRSUZ_K02260 [Eucalyptus grandis]	F01_transcript_12157;F01_transcript_19044;F01_transcript_43310;F01_transcript_53822;F01_transcript_54156;F01_transcript_67952;F01_transcript_85695;F01_transcript_86740;F01_transcript_98290
F01_transcript_62062	358	--	--	--	--	--	--	--	--	--	--	--	--	--
F01_transcript_62107	237	--	--	--	--	--	--	--	--	--	--	--	--	--
F01_transcript_62265	240	--	--	--	--	--	--	--	--	--	--	--	--	F01_transcript_23700;F01_transcript_30862;F01_transcript_30934;F01_transcript_35985;F01_transcript_46290;F01_transcript_54661;F01_transcript_69776;F01_transcript_81243;F01_transcript_82588;F01_transcript_83799;F01_transcript_85523;F01_transcript_8770;F01_transcript_89191;F01_transcript_92580;F01_transcript_97887
F01_transcript_62598	619	--	--	--	--	--	--	--	--	--	--	--	--	--
F01_transcript_62831	2186	--	--	--	--	--	--	--	--	--	--	--	--	F01_transcript_18403;F01_transcript_23378;F01_transcript_23642;F01_transcript_3230;F01_transcript_33856;F01_transcript_54258;F01_transcript_5759;F01_transcript_60088;F01_transcript_83085;F01_transcript_96639
F01_transcript_62840	495	--	--	--	--	--	--	--	--	--	--	--	--	F01_transcript_69241
F01_transcript_62928	287	--	--	--	--	--	--	--	--	--	--	--	--	F01_transcript_48182;F01_transcript_645;F01_transcript_93031
F01_transcript_63031	234	--	--	--	--	--	--	--	--	--	--	--	--	F01_transcript_101309;F01_transcript_102805;F01_transcript_109578;F01_transcript_18373;F01_transcript_25325;F01_transcript_31377;F01_transcript_61540;F01_transcript_8200;F01_transcript_83328;F01_transcript_85565;F01_transcript_93603;F01_transcript_98409;F01_transcript_9985
F01_transcript_63052	206	--	--	--	--	--	--	--	--	--	--	--	--	--
F01_transcript_63068	693	--	--	--	--	--	--	--	--	--	--	--	--	F01_transcript_89252
F01_transcript_63111	1354	--	--	--	--	--	--	--	--	--	--	--	--	--
F01_transcript_63204	855	--	--	--	--	--	--	--	--	--	--	--	--	F01_transcript_100575;F01_transcript_101894;F01_transcript_103241;F01_transcript_104789;F01_transcript_105597;F01_transcript_109601;F01_transcript_111663;F01_transcript_114686;F01_transcript_14665;F01_transcript_29568;F01_transcript_30538;F01_transcript_40603;F01_transcript_41828;F01_transcript_44867;F01_transcript_4534;F01_transcript_48862;F01_transcript_49207;F01_transcript_53508;F01_transcript…
F01_transcript_63225	273	--	--	--	--	--	--	--	--	--	--	--	--	F01_transcript_100254;F01_transcript_105600;F01_transcript_108776;F01_transcript_110876;F01_transcript_116260;F01_transcript_118455;F01_transcript_4104;F01_transcript_45365;F01_transcript_4648;F01_transcript_47223;F01_transcript_50258;F01_transcript_53228;F01_transcript_55230;F01_transcript_60834;F01_transcript_63886;F01_transcript_65122;F01_transcript_76268;F01_transcript_83504;F01_transcript_86…
F01_transcript_63255	486	--	--	--	--	--	--	--	--	--	--	--	--	F01_transcript_101079;F01_transcript_102724;F01_transcript_107788;F01_transcript_108384;F01_transcript_110995;F01_transcript_11152;F01_transcript_111934;F01_transcript_112246;F01_transcript_116935;F01_transcript_117012;F01_transcript_13512;F01_transcript_1473;F01_transcript_15103;F01_transcript_16359;F01_transcript_16689;F01_transcript_1695;F01_transcript_19054;F01_transcript_20781;F01_transcript…
F01_transcript_63289	333	--	--	--	--	--	--	--	--	--	--	--	--	--
F01_transcript_63295	216	--	--	--	--	--	--	--	--	--	--	--	--	F01_transcript_104193;F01_transcript_104595;F01_transcript_105402;F01_transcript_105569;F01_transcript_107449;F01_transcript_110410;F01_transcript_112375;F01_transcript_112577;F01_transcript_14822;F01_transcript_24623;F01_transcript_32202;F01_transcript_40464;F01_transcript_41423;F01_transcript_47630;F01_transcript_51660;F01_transcript_52450;F01_transcript_57166;F01_transcript_58342;F01_transcrip…
F01_transcript_63333	332	--	--	--	--	--	--	--	--	--	--	--	--	F01_transcript_17770;F01_transcript_66832
F01_transcript_63446	556	--	--	--	--	--	--	--	--	--	--	--	--	F01_transcript_103540;F01_transcript_103611;F01_transcript_111680;F01_transcript_112432;F01_transcript_113782;F01_transcript_16384;F01_transcript_19055;F01_transcript_29005;F01_transcript_30984;F01_transcript_32828;F01_transcript_42404;F01_transcript_53897;F01_transcript_68888;F01_transcript_70491;F01_transcript_88588;F01_transcript_99
F01_transcript_63652	2201	--	--	--	--	--	[R]	General function prediction only	--	--	S	Function unknown	PREDICTED: uncharacterized protein LOC104417027 [Eucalyptus grandis]	F01_transcript_108150;F01_transcript_110984;F01_transcript_15376;F01_transcript_24781;F01_transcript_42456;F01_transcript_45034;F01_transcript_45315;F01_transcript_49343;F01_transcript_55047;F01_transcript_56629;F01_transcript_71262;F01_transcript_72427;F01_transcript_92022;F01_transcript_94372
F01_transcript_63680	2695	--	--	--	--	--	--	--	--	--	--	--	hypothetical protein EUGRSUZ_F01513 [Eucalyptus grandis]	F01_transcript_102283;F01_transcript_103036;F01_transcript_108150;F01_transcript_109406;F01_transcript_110409;F01_transcript_116611;F01_transcript_15442;F01_transcript_20273;F01_transcript_21986;F01_transcript_22957;F01_transcript_27120;F01_transcript_28208;F01_transcript_28455;F01_transcript_2958;F01_transcript_35220;F01_transcript_38482;F01_transcript_4178;F01_transcript_43035;F01_transcript_47…
F01_transcript_63725	1149	--	--	--	--	--	--	--	--	--	--	--	--	F01_transcript_105163;F01_transcript_47350;F01_transcript_72018;F01_transcript_73845;F01_transcript_77024;F01_transcript_92089;F01_transcript_97665
F01_transcript_63800	408	--	--	--	--	--	--	--	--	--	--	--	--	F01_transcript_55587
F01_transcript_63814	763	--	--	--	--	--	--	--	--	--	--	--	--	F01_transcript_103033;F01_transcript_103241;F01_transcript_111558;F01_transcript_112359;F01_transcript_11262;F01_transcript_11544;F01_transcript_13423;F01_transcript_15544;F01_transcript_18778;F01_transcript_19320;F01_transcript_19589;F01_transcript_20489;F01_transcript_21570;F01_transcript_26746;F01_transcript_28787;F01_transcript_28926;F01_transcript_29772;F01_transcript_30528;F01_transcript_30…
F01_transcript_63851	832	--	--	Cellular Component: integral component of membrane (GO:0016021);;	--	--	--	--	--	--	--	--	PREDICTED: amino acid permease 3-like [Eucalyptus grandis]	F01_transcript_66903
F01_transcript_63972	1859	--	--	--	--	--	--	--	--	--	--	--	--	F01_transcript_102980;F01_transcript_106630;F01_transcript_1564;F01_transcript_26847;F01_transcript_36599;F01_transcript_37930;F01_transcript_40713;F01_transcript_43861;F01_transcript_4627;F01_transcript_57922;F01_transcript_5820;F01_transcript_58874;F01_transcript_5924;F01_transcript_69036;F01_transcript_78285;F01_transcript_83554
F01_transcript_64200	364	--	--	--	--	--	--	--	--	--	--	--	hypothetical protein EUGRSUZ_E04164 [Eucalyptus grandis]	F01_transcript_105868;F01_transcript_11002;F01_transcript_27089;F01_transcript_43060;F01_transcript_43115;F01_transcript_44270;F01_transcript_47973;F01_transcript_59757;F01_transcript_61581;F01_transcript_69152;F01_transcript_73116;F01_transcript_82355;F01_transcript_82437;F01_transcript_82455;F01_transcript_83856;F01_transcript_85167;F01_transcript_87014;F01_transcript_90806;F01_transcript_91495…
F01_transcript_64204	278	--	--	--	--	--	--	--	--	--	--	--	--	F01_transcript_101193;F01_transcript_106843;F01_transcript_107696;F01_transcript_114798;F01_transcript_14096;F01_transcript_19475;F01_transcript_23660;F01_transcript_23747;F01_transcript_26055;F01_transcript_29607;F01_transcript_59770;F01_transcript_69510;F01_transcript_76720;F01_transcript_84246;F01_transcript_88242
F01_transcript_64233	582	--	--	--	--	--	--	--	--	--	--	--	--	F01_transcript_13534;F01_transcript_59035;F01_transcript_66854;F01_transcript_95095;F01_transcript_98454
F01_transcript_64240	302	--	--	--	--	--	--	--	--	--	--	--	--	--
F01_transcript_64335	669	--	--	--	--	--	--	--	--	--	--	--	--	F01_transcript_113144;F01_transcript_77236;F01_transcript_91245;F01_transcript_98331
F01_transcript_64415	368	--	--	--	--	--	--	--	--	--	--	--	--	F01_transcript_17877;F01_transcript_31575;F01_transcript_43940;F01_transcript_4813;F01_transcript_49067;F01_transcript_59760;F01_transcript_86314
F01_transcript_64484	471	--	--	--	--	--	--	--	--	--	--	--	--	--
F01_transcript_64608	224	--	--	--	--	--	--	--	--	--	--	--	--	F01_transcript_113316;F01_transcript_31043;F01_transcript_64973
F01_transcript_64741	779	--	--	--	--	--	--	--	--	--	--	--	--	F01_transcript_107411;F01_transcript_36708;F01_transcript_58165;F01_transcript_58996;F01_transcript_75090
F01_transcript_64801	3604	--	--	--	--	--	--	--	--	--	--	--	--	F01_transcript_101609;F01_transcript_102708;F01_transcript_32692;F01_transcript_41683;F01_transcript_55354
F01_transcript_64846	242	--	--	--	--	--	--	--	--	--	--	--	--	F01_transcript_100185;F01_transcript_100542;F01_transcript_10127;F01_transcript_101495;F01_transcript_102212;F01_transcript_102916;F01_transcript_103396;F01_transcript_103821;F01_transcript_104109;F01_transcript_104855;F01_transcript_106254;F01_transcript_106421;F01_transcript_106445;F01_transcript_106763;F01_transcript_107449;F01_transcript_107676;F01_transcript_108399;F01_transcript_108520;F01_…
F01_transcript_65021	257	--	--	--	--	--	--	--	--	--	--	--	--	--
F01_transcript_65128	236	--	--	Molecular Function: DNA binding (GO:0003677);; Cellular Component: nucleus (GO:0005634);; Biological Process: regulation of transcription, DNA-templated (GO:0006355);;	--	--	--	--	--	--	S	Function unknown	PREDICTED: B3 domain-containing transcription factor VRN1-like [Eucalyptus grandis]	--
F01_transcript_65232	853	--	--	--	--	--	--	--	--	--	--	--	--	F01_transcript_100185;F01_transcript_100542;F01_transcript_10127;F01_transcript_101495;F01_transcript_101958;F01_transcript_102916;F01_transcript_103396;F01_transcript_103821;F01_transcript_103932;F01_transcript_104109;F01_transcript_104855;F01_transcript_105072;F01_transcript_105402;F01_transcript_106254;F01_transcript_106421;F01_transcript_106445;F01_transcript_106447;F01_transcript_106763;F01_…
F01_transcript_65256	464	--	--	--	--	--	--	--	--	--	--	--	--	F01_transcript_100407;F01_transcript_101801;F01_transcript_101965;F01_transcript_102047;F01_transcript_102816;F01_transcript_10370;F01_transcript_104089;F01_transcript_104500;F01_transcript_105235;F01_transcript_105267;F01_transcript_107214;F01_transcript_107853;F01_transcript_110146;F01_transcript_110655;F01_transcript_111532;F01_transcript_112205;F01_transcript_113340;F01_transcript_114711;F01_…
F01_transcript_65369	713	--	--	--	--	--	--	--	--	--	--	--	--	F01_transcript_100878;F01_transcript_101268;F01_transcript_102207;F01_transcript_112616;F01_transcript_114657;F01_transcript_11579;F01_transcript_18472;F01_transcript_26128;F01_transcript_26881;F01_transcript_31249;F01_transcript_31338;F01_transcript_34509;F01_transcript_37207;F01_transcript_41264;F01_transcript_4451;F01_transcript_61882;F01_transcript_64562;F01_transcript_66032;F01_transcript_66…
F01_transcript_65390	2159	--	--	--	--	--	--	--	--	--	--	--	hypothetical protein EUGRSUZ_I00180 [Eucalyptus grandis]	F01_transcript_101773;F01_transcript_101999;F01_transcript_103819;F01_transcript_107783;F01_transcript_110461;F01_transcript_11048;F01_transcript_110596;F01_transcript_112471;F01_transcript_117371;F01_transcript_14048;F01_transcript_23237;F01_transcript_24765;F01_transcript_27102;F01_transcript_3005;F01_transcript_3090;F01_transcript_31902;F01_transcript_32287;F01_transcript_35826;F01_transcript_…
F01_transcript_65572	250	--	--	--	--	--	--	--	--	--	--	--	--	F01_transcript_107949;F01_transcript_13000;F01_transcript_25822;F01_transcript_44256;F01_transcript_46059;F01_transcript_62499
F01_transcript_65761	292	--	--	--	--	--	--	--	--	--	--	--	--	F01_transcript_51186;F01_transcript_5508;F01_transcript_84325;F01_transcript_956;F01_transcript_97453
F01_transcript_65778	392	--	--	--	--	--	--	--	--	--	--	--	--	F01_transcript_102720;F01_transcript_117204;F01_transcript_13793;F01_transcript_42495;F01_transcript_48576;F01_transcript_65028;F01_transcript_6644
F01_transcript_65794	419	--	--	--	--	--	--	--	--	--	--	--	--	F01_transcript_10160;F01_transcript_3949;F01_transcript_77217;F01_transcript_78302;F01_transcript_90187;F01_transcript_94814
F01_transcript_65826	614	--	--	Cellular Component: plasma membrane (GO:0005886);; Molecular Function: methyltransferase activity (GO:0008168);; Molecular Function: hydrolase activity (GO:0016787);; Biological Process: methylation (GO:0032259);;	--	--	--	--	--	--	S	Function unknown	PREDICTED: LOW QUALITY PROTEIN: methyltransferase-like protein 13 [Eucalyptus grandis]	F01_transcript_25900;F01_transcript_49740;F01_transcript_56838;F01_transcript_67164;F01_transcript_81852
F01_transcript_65964	262	--	--	--	--	--	--	--	--	--	--	--	--	--
F01_transcript_66035	339	--	--	--	--	--	--	--	--	--	--	--	--	F01_transcript_56775;F01_transcript_80914
F01_transcript_66124	226	--	--	--	--	--	--	--	--	--	--	--	--	--
F01_transcript_66168	2785	--	--	--	--	--	--	--	--	--	--	--	hypothetical protein EUGRSUZ_K01129 [Eucalyptus grandis]	F01_transcript_102239;F01_transcript_103231;F01_transcript_103674;F01_transcript_108502;F01_transcript_109138;F01_transcript_113291;F01_transcript_116769;F01_transcript_13269;F01_transcript_1474;F01_transcript_19795;F01_transcript_22289;F01_transcript_23392;F01_transcript_29668;F01_transcript_29835;F01_transcript_30964;F01_transcript_31180;F01_transcript_32532;F01_transcript_33817;F01_transcript_…
F01_transcript_66260	283	--	--	--	--	--	--	--	--	--	--	--	hypothetical protein AMTR_s05716p00004100, partial [Amborella trichopoda]	F01_transcript_100250;F01_transcript_101503;F01_transcript_101737;F01_transcript_102762;F01_transcript_103691;F01_transcript_104439;F01_transcript_105082;F01_transcript_105089;F01_transcript_106864;F01_transcript_107245;F01_transcript_110072;F01_transcript_110498;F01_transcript_111017;F01_transcript_111685;F01_transcript_111826;F01_transcript_111840;F01_transcript_113313;F01_transcript_113321;F01…
F01_transcript_66381	303	--	--	--	--	--	--	--	--	--	--	--	--	F01_transcript_10077;F01_transcript_58303;F01_transcript_67733;F01_transcript_71604;F01_transcript_73665;F01_transcript_79785;F01_transcript_83067;F01_transcript_94343
F01_transcript_66502	442	--	--	--	--	--	--	--	--	--	--	--	--	F01_transcript_101836;F01_transcript_102377;F01_transcript_102495;F01_transcript_103088;F01_transcript_103430;F01_transcript_104501;F01_transcript_105273;F01_transcript_105800;F01_transcript_106161;F01_transcript_106442;F01_transcript_106730;F01_transcript_106884;F01_transcript_106966;F01_transcript_107029;F01_transcript_107057;F01_transcript_10709;F01_transcript_107191;F01_transcript_107226;F01_…
F01_transcript_66753	388	--	--	--	--	--	--	--	--	--	--	--	--	F01_transcript_32269;F01_transcript_32900;F01_transcript_37573;F01_transcript_57449;F01_transcript_80075;F01_transcript_82140;F01_transcript_89843
F01_transcript_66754	432	--	--	--	--	--	--	--	--	--	--	--	--	--
F01_transcript_67074	3248	--	--	--	--	--	--	--	--	--	--	--	--	F01_transcript_101467;F01_transcript_10187;F01_transcript_103986;F01_transcript_104908;F01_transcript_105023;F01_transcript_108480;F01_transcript_109093;F01_transcript_110762;F01_transcript_111525;F01_transcript_111976;F01_transcript_112773;F01_transcript_114018;F01_transcript_116714;F01_transcript_117605;F01_transcript_1551;F01_transcript_15785;F01_transcript_17018;F01_transcript_18789;F01_trans…
F01_transcript_67225	576	--	--	--	--	--	--	--	--	--	--	--	--	F01_transcript_33181;F01_transcript_48873
F01_transcript_67255	260	--	--	--	--	--	--	--	--	--	--	--	--	--
F01_transcript_67362	331	--	--	--	--	--	--	--	--	--	--	--	--	F01_transcript_19277;F01_transcript_55600;F01_transcript_65252
F01_transcript_67426	284	--	--	--	--	--	--	--	--	--	--	--	--	F01_transcript_26829
F01_transcript_67452	483	--	--	--	--	--	--	--	--	--	--	--	--	F01_transcript_27712;F01_transcript_32979;F01_transcript_35899;F01_transcript_40730;F01_transcript_55973
F01_transcript_67639	3313	--	--	--	--	--	--	--	--	--	--	--	--	F01_transcript_1769;F01_transcript_24758
F01_transcript_67656	635	--	--	--	--	--	--	--	--	--	--	--	PREDICTED: uncharacterized protein LOC104452313 [Eucalyptus grandis]	F01_transcript_115717;F01_transcript_75550;F01_transcript_86948
F01_transcript_67718	204	--	--	--	--	--	--	--	--	--	--	--	PREDICTED: uncharacterized protein LOC104456224 [Eucalyptus grandis]	F01_transcript_113236;F01_transcript_50096;F01_transcript_77164;F01_transcript_88354;F01_transcript_93724;F01_transcript_96815;F01_transcript_98419
F01_transcript_67824	870	--	--	--	--	--	--	--	--	--	--	--	--	F01_transcript_103495;F01_transcript_107560;F01_transcript_71139;F01_transcript_79415
F01_transcript_67959	2153	--	--	--	--	--	--	--	--	--	--	--	--	F01_transcript_103127;F01_transcript_104298;F01_transcript_110618;F01_transcript_45679;F01_transcript_78059;F01_transcript_95709
F01_transcript_67963	3195	--	--	--	--	--	--	--	--	--	--	--	PREDICTED: uncharacterized protein LOC104424092 [Eucalyptus grandis]	F01_transcript_115050;F01_transcript_117289;F01_transcript_33724;F01_transcript_45275;F01_transcript_72999;F01_transcript_77083;F01_transcript_8774
F01_transcript_68012	3236	--	--	--	--	--	--	--	--	--	--	--	--	--
F01_transcript_68021	702	--	--	--	--	--	--	--	--	--	S	Function unknown	PREDICTED: uncharacterized protein LOC104418743 [Eucalyptus grandis]	F01_transcript_117247;F01_transcript_61811
F01_transcript_68069	405	--	--	--	--	--	--	--	--	--	--	--	PREDICTED: B3 domain-containing protein At3g19184 isoform X2 [Eucalyptus grandis]	F01_transcript_1828
F01_transcript_68350	1250	--	--	--	--	--	--	--	--	--	--	--	--	F01_transcript_75358;F01_transcript_81617;F01_transcript_89662
F01_transcript_68419	228	--	--	--	--	--	--	--	--	--	S	Function unknown	PREDICTED: uncharacterized protein LOC104436944 isoform X2 [Eucalyptus grandis]	F01_transcript_108834;F01_transcript_109777;F01_transcript_111522;F01_transcript_69576;F01_transcript_80442
F01_transcript_68474	2859	--	--	--	--	--	--	--	--	--	--	--	hypothetical protein EUGRSUZ_E03545 [Eucalyptus grandis]	F01_transcript_116050;F01_transcript_116107;F01_transcript_117384;F01_transcript_117842;F01_transcript_14270;F01_transcript_16549;F01_transcript_25424;F01_transcript_3909;F01_transcript_3987;F01_transcript_42935;F01_transcript_49756;F01_transcript_53438;F01_transcript_55052;F01_transcript_57253;F01_transcript_59970;F01_transcript_661;F01_transcript_70331;F01_transcript_71760;F01_transcript_77131;…
F01_transcript_68502	222	--	--	--	--	--	--	--	--	--	--	--	--	F01_transcript_1057;F01_transcript_115592;F01_transcript_16722;F01_transcript_74172;F01_transcript_76301;F01_transcript_79729;F01_transcript_86905;F01_transcript_90643
F01_transcript_68530	470	--	--	--	--	--	--	--	--	--	--	--	PREDICTED: uncharacterized protein LOC104453370 [Eucalyptus grandis]	F01_transcript_41414;F01_transcript_59152;F01_transcript_84392
F01_transcript_68537	2609	--	--	--	--	--	--	--	--	--	--	--	--	F01_transcript_100506;F01_transcript_100784;F01_transcript_100802;F01_transcript_101099;F01_transcript_101773;F01_transcript_10272;F01_transcript_104908;F01_transcript_105341;F01_transcript_107439;F01_transcript_108150;F01_transcript_108480;F01_transcript_108657;F01_transcript_108676;F01_transcript_110342;F01_transcript_110984;F01_transcript_112462;F01_transcript_113842;F01_transcript_114018;F01_…
F01_transcript_68699	237	--	--	--	--	--	--	--	--	--	--	--	--	--
F01_transcript_68781	2683	--	--	--	--	--	--	--	--	--	--	--	hypothetical protein EUGRSUZ_G00546 [Eucalyptus grandis]	F01_transcript_110471;F01_transcript_50990;F01_transcript_66685;F01_transcript_71518;F01_transcript_87645;F01_transcript_95757
F01_transcript_68852	1246	--	--	--	--	--	--	--	--	--	--	--	hypothetical protein EUGRSUZ_E02669 [Eucalyptus grandis]	F01_transcript_100119;F01_transcript_100757;F01_transcript_100798;F01_transcript_101187;F01_transcript_101794;F01_transcript_101985;F01_transcript_10201;F01_transcript_102435;F01_transcript_102555;F01_transcript_102890;F01_transcript_103876;F01_transcript_104103;F01_transcript_104247;F01_transcript_104892;F01_transcript_105108;F01_transcript_105686;F01_transcript_105944;F01_transcript_106732;F01_…
F01_transcript_68865	1515	--	--	--	--	--	--	--	--	--	--	--	hypothetical protein EUGRSUZ_G02821 [Eucalyptus grandis]	F01_transcript_100392;F01_transcript_101619;F01_transcript_10177;F01_transcript_10181;F01_transcript_102572;F01_transcript_103608;F01_transcript_104135;F01_transcript_104787;F01_transcript_10479;F01_transcript_106843;F01_transcript_10864;F01_transcript_109134;F01_transcript_109424;F01_transcript_111368;F01_transcript_111727;F01_transcript_111914;F01_transcript_112935;F01_transcript_113884;F01_tra…
F01_transcript_68911	289	--	--	--	--	--	--	--	--	--	--	--	--	F01_transcript_112237;F01_transcript_1274;F01_transcript_19400;F01_transcript_26399;F01_transcript_45108;F01_transcript_46574;F01_transcript_48878;F01_transcript_69872;F01_transcript_81189;F01_transcript_81929
F01_transcript_68948	1201	--	--	Molecular Function: nucleic acid binding (GO:0003676);;	--	--	--	--	--	--	--	--	PREDICTED: uncharacterized protein LOC104430275 [Eucalyptus grandis]	F01_transcript_28180;F01_transcript_42709
F01_transcript_68985	2033	--	--	--	--	--	[R]	General function prediction only	--	--	--	--	hypothetical protein CICLE_v10009111mg [Citrus clementina]	F01_transcript_106656;F01_transcript_108115;F01_transcript_67266
F01_transcript_69057	299	--	--	--	--	--	--	--	--	--	--	--	--	F01_transcript_40739
F01_transcript_69064	836	--	--	--	--	--	--	--	--	--	--	--	PREDICTED: uncharacterized protein LOC104445209 [Eucalyptus grandis]	--
F01_transcript_69077	368	--	--	--	--	--	--	--	--	--	--	--	--	--
F01_transcript_69094	214	--	--	--	--	--	--	--	--	--	--	--	--	F01_transcript_100192;F01_transcript_100315;F01_transcript_101251;F01_transcript_102042;F01_transcript_103600;F01_transcript_103634;F01_transcript_104457;F01_transcript_104757;F01_transcript_104940;F01_transcript_105437;F01_transcript_105757;F01_transcript_106941;F01_transcript_108117;F01_transcript_108886;F01_transcript_109382;F01_transcript_110242;F01_transcript_112317;F01_transcript_113443;F01…
F01_transcript_69194	4103	--	--	--	--	--	--	--	--	--	--	--	hypothetical protein EUGRSUZ_J00098 [Eucalyptus grandis]	F01_transcript_11799;F01_transcript_12976;F01_transcript_1982;F01_transcript_25399;F01_transcript_30459;F01_transcript_33260;F01_transcript_3769;F01_transcript_52505;F01_transcript_52733;F01_transcript_71422;F01_transcript_88008
F01_transcript_69365	246	--	--	--	--	--	--	--	--	--	--	--	--	F01_transcript_107038;F01_transcript_108269;F01_transcript_110048;F01_transcript_110358;F01_transcript_113421;F01_transcript_116177;F01_transcript_116657;F01_transcript_118303;F01_transcript_23079;F01_transcript_41342;F01_transcript_43065;F01_transcript_50578;F01_transcript_59796;F01_transcript_62796;F01_transcript_65335;F01_transcript_65513;F01_transcript_77560;F01_transcript_81100;F01_transcrip…
F01_transcript_69460	3631	--	--	--	--	--	--	--	--	--	--	--	--	F01_transcript_100023;F01_transcript_10187;F01_transcript_105573;F01_transcript_110342;F01_transcript_111197;F01_transcript_111239;F01_transcript_112266;F01_transcript_11404;F01_transcript_117315;F01_transcript_117403;F01_transcript_14209;F01_transcript_1515;F01_transcript_18953;F01_transcript_21615;F01_transcript_21664;F01_transcript_25717;F01_transcript_2678;F01_transcript_28580;F01_transcript_…
F01_transcript_69470	1697	--	--	--	--	--	--	--	--	--	--	--	hypothetical protein EUGRSUZ_H05083 [Eucalyptus grandis]	F01_transcript_101487;F01_transcript_102806;F01_transcript_108132;F01_transcript_108355;F01_transcript_109982;F01_transcript_118342;F01_transcript_12654;F01_transcript_13348;F01_transcript_14029;F01_transcript_22357;F01_transcript_23436;F01_transcript_25315;F01_transcript_27720;F01_transcript_27842;F01_transcript_37221;F01_transcript_43228;F01_transcript_52926;F01_transcript_53744;F01_transcript_…
F01_transcript_69506	203	--	--	--	--	--	--	--	--	--	--	--	--	--
F01_transcript_69528	296	--	--	--	--	--	[R]	General function prediction only	--	Protein STRICTOSIDINE SYNTHASE-LIKE 3 {ECO:0000303|PubMed:10777701} (Precursor) OS=Arabidopsis thaliana (Mouse-ear cress) PE=2 SV=1	G	Carbohydrate transport and metabolism	PREDICTED: adipocyte plasma membrane-associated protein-like [Eucalyptus grandis]	F01_transcript_44081;F01_transcript_65635;F01_transcript_77601;F01_transcript_78511;F01_transcript_99958
F01_transcript_69558	1249	--	--	--	--	--	--	--	--	--	--	--	PREDICTED: ras-related protein Rab11D-like [Eucalyptus grandis]	F01_transcript_103400;F01_transcript_39007;F01_transcript_41383;F01_transcript_57955;F01_transcript_70652;F01_transcript_7265;F01_transcript_83957;F01_transcript_9001
[truncated: 403 more rows]

## Sheet: Table S4
Table S4. lncRNA and the target transcripts associated with lignin, hemicellulose, cellulose biosynthesis, NAC, MYB, and cell division and differentiation
	lncRNA	target transcript id	Nr_annotation
[truncated: 998 more rows]

## Sheet: Table S5
Table S5. The prediction of transcription factors
[truncated: 5,681 more rows]

[truncated: 6 more sheets: Table S6, Table S7, Table S8, Table S9, Table S10, Table S11]
